# Supplementary material for: Epigrass: a tool to study disease spread in complex networks
Source: Source Code Biol Med. 2008 Feb 26;3:3. doi: 10.1186/1751-0473-3-3 (PMC2275240; doi:10.1186/1751-0473-3-3)
Supplement: Additional file 1 [file 1751-0473-3-3-S1.csv]

latitude	longitude	localidade	populacao.urb.	geocodigo	Area	b
-16:19:41	-48:57:10	ANÁPOLIS	280164	520110805	918	2.38549933357097e-06
-10:54:32	-37:04:03	ARACAJU	461534	280030805	174	2.58682758889224e-06
-21:12:27	-50:26:24	ARAÇATUBA	164449	350280405	1167	3.84041670288786e-06
-18:38:44	-48:11:36	Araguari	92748	310350405	2730	6.55110457515464e-06
-21:13:17	-43:46:12	Barbacena	103669	310560805	788	6.07185300872652e-06
-22:32:53	-44:10:30	BARRA MANSA	165134	330040705	547	4.04255366643742e-06
-20:33:11	-48:34:11	Barretos	98860	350550005	1563	6.21238439011584e-06
-26:54:55	-49:04:15	BLUMENAU	241943	420240405	519	2.91080132215384e-06
-22:57:09	-46:32:30	Bragança Paulista	111091	350760505	513	5.83706035131089e-06
-20:50:46	-41:07:11	Cachoeiro de Itapemirim	155401	320120905	876	4.11642594841277e-06
-07:13:19	-35:52:23	CAMPINA GRANDE	337484	250400905	620	2.13877043839421e-06
-22:54:19	-47:03:57	CAMPINAS	953218	350950205	795	9.10953385232283e-07
-20:26:54	-54:37:46	CAMPO GRANDE	655914	500270405	8096	9.4242043638273e-07
-08:17:04	-35:58:11	CARUARU	217407	260410605	920	3.00310025306096e-06
-24:57:26	-53:27:32	CASCAVEL	228673	410480805	2100	2.7304831106723e-06
-27:06:01	-52:36:54	Chapecó	134592	420420205	624	4.81667123859308e-06
-19:32:57	-40:37:36	Colatina	91298	320150605	1423	6.72919608340372e-06
-07:12:55	-39:24:37	Crato	83917	230420205	1009	7.37179121520475e-06
-28:40:20	-49:22:22	CRICIÚMA	153049	420460805	235	4.87086093275408e-06
-15:36:03	-56:05:50	CUIABÁ	476532	510340305	3538	1.32240365970970e-06
-27:35:40	-48:32:51	FLORIANÓPOLIS	332185	420540705	433	2.32313647955094e-06
-25:32:33	-54:34:57	FOZ DO IGUAÇU	256524	410830405	617	2.70157728049627e-06
-08:52:56	-36:29:47	Garanhuns	103435	260600205	472	6.27478277409068e-06
-16:41:11	-49:15:51	GOIANIA	1093007	520870705	739	8.51846425169445e-07
-18:51:16	-41:57:19	GOVERNADOR VALADARES	236098	312770105	2348	2.63670249195060e-06
-14:47:15	-39:16:41	ITABUNA	191184	291480205	443	3.64371747886771e-06
-26:54:36	-48:40:13	ITAJAÍ	141950	420820305	289	5.00116305331106e-06
-07:06:54	-34:51:50	JOÃO PESSOA	597934	250750705	210	2.06722865280664e-06
-26:18:16	-48:50:55	JOINVILLE	414972	420910205	1130	1.64395012232834e-06
-09:24:58	-40:30:11	Juazeiro	133278	291840705	6389	4.53689136059738e-06
-07:11:46	-39:18:27	JUAZEIRO DO NORTE	202227	230730405	248	3.8680760253504e-06
-21:45:34	-43:20:23	JUIZ DE FORA	453002	313670205	1436	1.48038912118604e-06
-27:48:53	-50:19:33	LAGES	153582	420930005	2644	3.99139210811184e-06
-23:18:14	-51:10:08	LONDRINA	433369	411370005	1650	1.52018779342544e-06
-09:38:57	-35:42:31	MACEIÓ	795804	270430205	510	1.1925889590092e-06
-23:25:13	-51:55:59	MARINGÁ	283978	411520005	487	2.5718965235237e-06
-05:11:01	-37:20:50	Mossoró	199081	240800305	2110	3.11998347981612e-06
-05:47:36	-35:11:54	NATAL	712317	240810205	170	2.15750822700516e-06
-22:52:59	-43:06:12	Niterói	459451	330330205	129	3.03703877579311e-06
-10:12:50	-48:24:03	PALMAS	134179	172100005	2218	4.57255414721809e-06
-02:54:21	-41:46:31	PARNAÍBA	124988	220770205	435	5.31467662419027e-06
-28:15:27	-52:24:32	PASSO FUNDO	163764	431410005	780	3.95082888607181e-06
-18:34:11	-46:30:04	Patos de Minas	111333	314800405	3189	5.4594304837658e-06
-09:23:19	-40:30:09	Petrolina	166279	261110105	4558	3.65750992611762e-06
-25:05:29	-50:10:00	PONTA GROSSA	266683	411990505	2067	2.35819396643651e-06
-08:45:38	-63:53:59	PORTO VELHO	273709	110020505	34082	2.19867345072657e-06
-22:13:35	-45:56:20	Pouso Alegre	97756	315250105	543	6.54950813681596e-06
-22:07:14	-51:23:33	PRESIDENTE PRUDENTE	185229	354140605	562	3.63770364813423e-06
-22:28:13	-44:27:03	Resende	95963	330420105	1113	6.45350828898996e-06
-16:28:02	-54:38:13	Rondonópolis	141838	510760205	4165	4.28392671490778e-06
-20:48:40	-49:22:32	SÃO JOSÉ DO RIO PRETO	337289	354980505	431	2.29821297228723e-06
-23:11:22	-45:53:02	SÃO JOSÉ DOS CAMPOS	532717	354990405	1099	1.33000398597689e-06
-02:32:19	-44:16:57	SÃO LUÍS	837584	211130005	827	9.87151172785428e-07
-17:32:23	-39:44:23	Teixeira de Freitas	98688	293135005	1153	6.27384516290759e-06
-17:51:34	-41:30:31	Teófilo Otoni	102812	316860605	3242	5.9049135136295e-06
-05:05:30	-42:48:12	TERESINA	677470	221100105	1755	1.01322999104054e-06
-19:44:49	-47:56:17	UBERABA	244171	317010705	4512	2.50692799577168e-06
-18:54:50	-48:16:29	UBERLÂNDIA	488982	317020605	4115	1.28146043625801e-06
-20:18:55	-40:18:46	VITÓRIA	292304	320530905	93	4.45091581026942e-06
-14:51:41	-40:50:38	VITÓRIA DA CONQUISTA	225545	293330705	3204	2.73011794118290e-06
-22:31:12	-44:05:58	Volta Redonda	241996	330630505	182	3.70786660295384e-06
-01:27:19	-48:29:23	BELÉM	1272354	150140205	1064	6.81907471005072e-07
-19:54:36	-43:55:35	BELO HORIZONTE	2238526	310620005	330	9.44823871093004e-07
-25:25:10	-49:15:52	CURITIBA	1587315	410690205	434	8.9295464789636e-07
-03:42:59	-38:32:32	FORTALEZA	2141402	230440005	313	9.95479611969507e-07
-30:01:54	-51:12:23	PORTO ALEGRE	1320739	431490205	496	9.05133962812066e-07
-08:02:47	-34:52:37	RECIFE	1422905	261160605	217	1.45149139701584e-06
-12:58:18	-38:30:03	SALVADOR	2442102	292740805	706	5.62602764150988e-07
-15:46:46	-47:55:46	BRASÍLIA	1961499	530010805	5801	3.44496023523888e-07
-22:54:46	-43:12:01	RIO DE JANEIRO	5857904	330455705	1182	2.91884368444251e-07
-23:31:58	-46:38:22	SÃO PAULO	9813187	355030800	1522	2.08219773190788e-07
-22:53:21	-42:01:42	Cabo Frio	106237	330070405	400	6.20670288717289e-06
-21:33:20	-45:26:11	Varginha	104165	317070105	395	6.3261722124639e-06
-09:58:29	-67:49:27	RIO BRANCO	226298	120040105	9222	2.67564770777211e-06
-22:22:02	-46:56:34	Mogi Guaçu	116184	353070605	813	5.43964822503069e-06
-20:32:06	-47:24:13	FRANCA	282203	351620005	607	2.49493570600619e-06
