# Supplementary material for: Epigrass: a tool to study disease spread in complex networks
Source: Source Code Biol Med. 2008 Feb 26;3:3. doi: 10.1186/1751-0473-3-3 (PMC2275240; doi:10.1186/1751-0473-3-3)
Supplement: Additional file 2 [file 1751-0473-3-3-S2.csv]

municipio1	municipio2	pass_ida	pass_volta	DistÃ¢ncia	codigo1	codigo2
ANAPOLIS	CAMPINAS	7.4986301369863	7.8958904109589	891.351486029543	520110805	350950205
ANAPOLIS	CUIABA	4.14794520547945	4.47397260273973	1007.61391801716	520110805	510340305
ANAPOLIS	PALMAS	2.06849315068493	1.75342465753425	814.900358422939	520110805	172100005
ANAPOLIS	PORTO VELHO	0.523287671232877	0.865753424657534	2477.50098619329	520110805	110020505
ANAPOLIS	UBERABA	2.82465753424658	2.63013698630137	514.199899547966	520110805	317010705
ANAPOLIS	UBERLANDIA	2.85753424657534	4.33698630136986	405.899847677075	520110805	317020605
ANAPOLIS	VITORIA DA CONQUISTA	0.13972602739726	0.205479452054795	1194	520110805	293330705
ARACAJU	ANAPOLIS	0.178082191780822	0.304109589041096	1855.80113636364	280030805	520110805
ARACAJU	CAMPINA GRANDE	8.59178082191781	8.44657534246575	568.163852709439	280030805	250400905
ARACAJU	CARUARU	16.441095890411	16.2739726027397	423.390252072691	280030805	260410605
ARACAJU	FOZ DO IGUACU	0.397260273972603	0.326027397260274	3374.49242424242	280030805	410830405
ARACAJU	GOIANIA	1.63561643835616	2.54246575342466	1901.50032786885	280030805	520870705
ARACAJU	ITABUNA	28.5205479452055	31.3753424657534	700.914463452566	280030805	291480205
ARACAJU	JOAO PESSOA	19.8383561643836	18.1068493150685	606	280030805	250750705
ARACAJU	JUAZEIRO DO NORTE	2.23013698630137	2.10684931506849	695.399873657612	280030805	230730405
ARACAJU	MACEIO	63.7890410958904	59.4520547945205	282.872885312229	280030805	270430205
ARACAJU	NATAL	9.85479452054794	9.47945205479452	857.858438429928	280030805	240810205
ARACAJU	PALMAS	0.476712328767123	0.391780821917808	1652.29968454259	280030805	172100005
ARACATUBA	ARAGUARI	0.378082191780822	0.350684931506849	539.300751879699	350280405	310350405
ARACATUBA	CAMPO GRANDE	9.43561643835617	9.11506849315069	470.212228622065	350280405	500270405
ARACATUBA	GOIANIA	2.88493150684931	2.63561643835616	701.422828784119	350280405	520870705
ARACATUBA	LONDRINA	8.22739726027397	10.1671232876712	423	350280405	411370005
ARACATUBA	MARINGA	8.7041095890411	10.0794520547945	395.800029171529	350280405	411520005
ARACATUBA	PRES PRUDENTE	17.1150684931507	16.4958904109589	208.799967394848	350280405	354140605
ARACATUBA	UBERLANDIA	2.32876712328767	2.07945205479452	473.663766314481	350280405	317020605
ARAGUARI	CAMPINAS	11.3123287671233	9.94520547945205	549.899987111741	310350405	350950205
BARBACENA	ANAPOLIS	0.0356164383561644	0.0684931506849315	1030.5	310560805	520110805
BARBACENA	BARRA MANSA	6.28219178082192	8.69041095890411	290.2	310560805	330040705
BARBACENA	BRAGANCA PAULISTA	2.8	3.28219178082192	474.2	310560805	350760505
BARBACENA	CABO FRIO	5.13698630136986	5.79178082191781	403.699924793181	310560805	330070405
BARBACENA	CACHOEIRO DO ITAPEMIRIM	0.805479452054795	0.986301369863014	432.799694189602	310560805	320120905
BARBACENA	CAMPINAS	11.8767123287671	16.6	600.232826630748	310560805	350950205
BARBACENA	NITEROI	2.27123287671233	1.31780821917808	284.1	310560805	330330205
BARBACENA	PALMAS	0.126027397260274	0.13972602739726	1716.89690721649	310560805	172100005
BARBACENA	RESENDE	1.13150684931507	0.665753424657534	323.300304878049	310560805	330420105
BARBACENA	SAO JOSE DOS CAMPOS	6.63561643835616	5.85205479452055	502.156428258008	310560805	354990405
BARBACENA	VITORIA	3.01643835616438	3.14246575342466	576.200177935943	310560805	320530905
BARRA MANSA	GOV VALADARES	2.15616438356164	1.36986301369863	617.899766899767	330040705	312770105
BARRA MANSA	JUIZ DE FORA	92.227397260274	77.2712328767123	210.299998383629	330040705	313670205
BARRA MANSA	POUSO ALEGRE	2.27945205479452	1.95068493150685	273	330040705	315250105
BARRA MANSA	SAO JOSE DOS CAMPOS	13.0712328767123	7.63013698630137	218.699973530969	330040705	354990405
BARRA MANSA	TEOFILO OTONI	0.56986301369863	0.824657534246575	754.636542239686	330040705	316860605
BARRA MANSA	VARGINHA	12.5260273972603	10.7041095890411	300.807170656917	330040705	317070105
BARRETOS	ARACAJU	0.112328767123288	0.167123287671233	2213.59803921569	350550005	280030805
BARRETOS	CAMPO GRANDE	2.59452054794521	3.17808219178082	785.713811105838	350550005	500270405
BARRETOS	CUIABA	0.487671232876712	0.389041095890411	1213.8	350550005	510340305
BARRETOS	GOV VALADARES	0.0493150684931507	0.0136986301369863	985.086956521739	350550005	312770105
BARRETOS	MACEIO	0.29041095890411	0.383561643835616	2480.89837398374	350550005	270430205
BARRETOS	PALMAS	1.16986301369863	0.493150684931507	1363.29983525535	350550005	172100005
BARRETOS	PORTO VELHO	0.145205479452055	0.0520547945205479	2683.5	350550005	110020505
BARRETOS	RIO BRANCO	0.0958904109589041	0.0410958904109589	3174.2	350550005	120040105
BARRETOS	TEOFILO OTONI	0.0465753424657534	0.00821917808219178	1118.6	350550005	316860605
BARRETOS	VITORIA DA CONQUISTA	0.0767123287671233	0.0465753424657534	1503.8	350550005	293330705
BLUMENAU	CAMPO GRANDE	0.813698630136986	1.43561643835616	1435.70036540804	420240405	500270405
BLUMENAU	CASCAVEL	10.0520547945205	9.79178082191781	768.940632334668	420240405	410480805
BLUMENAU	FOZ DO IGUACU	8.98904109589041	9.44657534246575	867.738296923763	420240405	410830405
BRAGANCA PAULISTA	JUIZ DE FORA	0.895890410958904	1.23287671232877	472.599742599743	350760505	313670205
CACHOEIRO DO ITAPEMIRIM	ITABUNA	1.10684931506849	1.32328767123288	870.899661781285	320120905	291480205
CACHOEIRO DO ITAPEMIRIM	NITEROI	7.06575342465753	6.16986301369863	391.67770647899	320120905	330330205
CACHOEIRO DO ITAPEMIRIM	SAO JOSE DOS CAMPOS	0.671232876712329	0.742465753424657	704.467054263566	320120905	354990405
CACHOEIRO DO ITAPEMIRIM	TEIXEIRA DE FREITAS	0.0712328767123288	0.0356164383561644	509.589743589744	320120905	293135005
CACHOEIRO DO ITAPEMIRIM	VOLTA REDONDA	1.67945205479452	2.34246575342466	493.399863760218	320120905	330630505
CAMPINA GRANDE	CARUARU	33.9452054794521	34.8328767123288	148.700007966858	250400905	260410605
CAMPINA GRANDE	ITABUNA	0.517808219178082	0.0575342465753425	1205.6	250400905	291480205
CAMPINA GRANDE	PETROLINA	7.90958904109589	7.7972602739726	783.399965114251	250400905	261110105
CAMPINA GRANDE	SAO JOSE DOS CAMPOS	1.17260273972603	2.06575342465753	2622.5	250400905	354990405
CAMPINA GRANDE	VOLTA REDONDA	0.284931506849315	0.347945205479452	2402.39826839827	250400905	330630505
CAMPINAS	BARRA MANSA	0.583561643835616	0.515068493150685	403.199501246883	350950205	330040705
CAMPINAS	FLORIANOPOLIS	4.97260273972603	5.75616438356164	831	350950205	420540705
CAMPINAS	ITAJAI	3.34520547945205	3.12054794520548	744.1	350950205	420820305
CAMPINAS	JOINVILLE	12.1123287671233	12.427397260274	645.899966506643	350950205	420910205
CAMPINAS	JUIZ DE FORA	1.94794520547945	2.61643835616438	553.600240096038	350950205	313670205
CAMPINAS	MOGI-GUACU	106.501369863014	130.72602739726	67.8999976902111	350950205	353070605
CAMPINAS	PALMAS	1.9041095890411	1.23561643835616	1693.80017452007	350950205	172100005
CAMPINAS	PONTA GROSSA	18.8301369863014	22.0082191780822	524.600026834832	350950205	411990505
CAMPINAS	PORTO VELHO	0.386301369863014	0.241095890410959	3028.52401746725	350950205	110020505
CAMPINAS	RESENDE	1.39178082191781	1.94520547945205	367.899835796387	350950205	330420105
CAMPINAS	RIO BRANCO	0.468493150684932	0.10958904109589	3504.70142180095	350950205	120040105
CAMPINAS	VITORIA DA CONQUISTA	8.8027397260274	6.38904109589041	1532.8	350950205	293330705
CAMPO GRANDE	ARAGUARI	0.586301369863014	0.693150684931507	1084.00428265525	500270405	310350405
CAMPO GRANDE	BARRA MANSA	2.95890410958904	2.77808219178082	1343.70009551098	500270405	330040705
CAMPO GRANDE	CAMPINAS	40.4082191780822	40.4547945205479	1052.8	500270405	350950205
CAMPO GRANDE	CUIABA	101.147945205479	100.252054794521	711.199997279319	500270405	510340305
CAMPO GRANDE	GOIANIA	40.8027397260274	35.0082191780822	969.739582956886	500270405	520870705
CAMPO GRANDE	JUIZ DE FORA	0.246575342465753	0.276712328767123	1628.50261780105	500270405	313670205
CAMPO GRANDE	LONDRINA	4.1013698630137	2.77534246575342	695.6	500270405	411370005
CAMPO GRANDE	PALMAS	3.1041095890411	3.12602739726027	1786.79991204925	500270405	172100005
CAMPO GRANDE	PORTO VELHO	2.98904109589041	1.81095890410959	2180.90011415525	500270405	110020505
CAMPO GRANDE	RIO BRANCO	0.523287671232877	1.26027397260274	2671.60061443932	500270405	120040105
CAMPO GRANDE	RONDONOPOLIS	43.1315068493151	46.1205479452055	499	500270405	510760205
CAMPO GRANDE	SAO JOSE DO RIO PRETO	18.5068493150685	17.8438356164384	725.37805245704	500270405	354980505
CAMPO GRANDE	SAO JOSE DOS CAMPOS	24.4	24.2739726027397	1129.69227738377	500270405	354990405
CAMPO GRANDE	UBERLANDIA	7.82191780821918	7.09315068493151	1027.90613519471	500270405	317020605
CARUARU	JOAO PESSOA	0.50958904109589	0.515068493150685	244.5	260410605	250750705
CARUARU	JUAZEIRO	11.2082191780822	11.4054794520548	638.599951538648	260410605	291840705
CARUARU	JUAZEIRO DO NORTE	17.3369863013699	16.2712328767123	541.400016303905	260410605	230730405
CARUARU	MACEIO	31.7068493150685	31.5643835616438	189.5	260410605	270430205
CARUARU	NATAL	5.6986301369863	8.48493150684932	425.199922735175	260410605	240810205
CARUARU	SAO LUIS	8.98082191780822	9.02465753424658	1423.30006086427	260410605	211130005
CARUARU	TERESINA	1.57260273972603	1.5972602739726	997.400172860847	260410605	221100105
CASCAVEL	BARRA MANSA	0.386301369863014	0.484931506849315	1224.40880503145	410480805	330040705
CASCAVEL	CAMPINAS	10.3287671232877	11.0082191780822	908.700051361068	410480805	350950205
CASCAVEL	CAMPO GRANDE	31.627397260274	37.6054794520548	774.964740799367	410480805	500270405
CASCAVEL	CUIABA	19.6438356164384	22.0684931506849	1512.40334975369	410480805	510340305
CASCAVEL	JUIZ DE FORA	0.320547945205479	0.271232876712329	1408.69907407407	410480805	313670205
CASCAVEL	PALMAS	0.547945205479452	0.583561643835616	2153.68765133172	410480805	172100005
CASCAVEL	PORTO VELHO	0.547945205479452	0.575342465753425	2966.83902439024	410480805	110020505
CASCAVEL	PRES PRUDENTE	9.62465753424657	25.2849315068493	452.900015696123	410480805	354140605
CASCAVEL	RESENDE	0.238356164383562	0.221917808219178	1182.67261904762	410480805	330420105
CASCAVEL	RIO BRANCO	0.265753424657534	0.249315068493151	3326	410480805	120040105
CASCAVEL	RONDONOPOLIS	3.80547945205479	4.98082191780822	1250.92329279701	410480805	510760205
CASCAVEL	SAO JOSE DOS CAMPOS	5.03013698630137	6.55342465753425	1001.33656575213	410480805	354990405
CASCAVEL	UBERLANDIA	0.550684931506849	0.90958904109589	1139.42401500938	410480805	317020605
CASCAVEL	VOLTA REDONDA	0.128767123287671	0.120547945205479	1224	410480805	330630505
CHAPECO	ANAPOLIS	0.0465753424657534	0.0684931506849315	1754.19047619048	420420205	520110805
CHAPECO	CAMPINAS	0.906849315068493	1.40547945205479	1017.40047393365	420420205	350950205
CHAPECO	CASCAVEL	5.35616438356164	6.47671232876712	374.601991201667	420420205	410480805
CHAPECO	FOZ DO IGUACU	3.56438356164384	2.75068493150685	476.173101952278	420420205	410830405
CHAPECO	GOIANIA	0.317808219178082	0.73972602739726	1700.89896373057	420420205	520870705
CHAPECO	PALMAS	0.128767123287671	0.131506849315068	2556.50526315789	420420205	172100005
CHAPECO	PRES PRUDENTE	2.08767123287671	0.232876712328767	900.500590318772	420420205	354140605
CHAPECO	SAO JOSE DO RIO PRETO	0.435616438356164	0.361643835616438	1168	420420205	354980505
CHAPECO	UBERLANDIA	0.13972602739726	0.0931506849315069	1450.6	420420205	317020605
COLATINA	BARRA MANSA	0.421917808219178	0.323287671232877	762	320150605	330040705
COLATINA	CUIABA	0.221917808219178	0.235616438356164	2263.10179640719	320150605	510340305
COLATINA	GOV VALADARES	34.5616438356164	39.3178082191781	234.800007416747	320150605	312770105
COLATINA	ITABUNA	6.99452054794521	6.57808219178082	693.799959628583	320150605	291480205
COLATINA	PORTO VELHO	14.3780821917808	20.3479452054795	3732.8	320150605	110020505
COLATINA	SAO JOSE DOS CAMPOS	0.849315068493151	0.583561643835616	973.699808795411	320150605	354990405
COLATINA	TEIXEIRA DE FREITAS	1.86027397260274	1.99452054794521	332.500355366027	320150605	293135005
COLATINA	UBERLANDIA	0.112328767123288	0.123287671232877	1201.5	320150605	317020605
CRATO	CARUARU	0.0301369863013699	0.0602739726027397	548.30303030303	230420205	260410605
CRATO	GOV VALADARES	0.723287671232877	0.375342465753425	1661	230420205	312770105
CRATO	JOAO PESSOA	1.87397260273973	2.03287671232877	638.300140252454	230420205	250750705
CRATO	JUAZEIRO	2.68767123287671	2.45753424657534	348.477103301384	230420205	291840705
CRATO	MOSSORO	0.0191780821917808	0.0273972602739726	450.176470588235	230420205	240800305
CRATO	NATAL	2.69041095890411	3.14520547945205	664.862910798122	230420205	240810205
CRATO	PETROLINA	2.89041095890411	2.77260273972603	346.202225447508	230420205	261110105
CRATO	SAO LUIS	2.65205479452055	2.50958904109589	996.700106157112	230420205	211130005
CRICIUMA	CAMPINAS	0.219178082191781	0.2	1010.09803921569	420460805	350950205
CRICIUMA	CAMPO GRANDE	0.36986301369863	0.268493150684932	1552.2017167382	420460805	500270405
CRICIUMA	CASCAVEL	5.38630136986301	3.76986301369863	955.242968282466	420460805	410480805
CRICIUMA	CUIABA	0.331506849315069	0.224657534246575	2250.79802955665	420460805	510340305
CRICIUMA	FOZ DO IGUACU	5.63013698630137	4.26575342465753	1047.88067552602	420460805	410830405
CRICIUMA	PORTO VELHO	0.0986301369863014	0.0657534246575342	3720.5	420460805	110020505
CRICIUMA	RONDONOPOLIS	0.235616438356164	0.197260273972603	2038.60126582278	420460805	510760205
CUIABA	ARACATUBA	4.82191780821918	4.98082191780822	1170.51956400224	510340305	350280405
CUIABA	CAMPINAS	11.7369863013699	11.1698630136986	1589.58748953474	510340305	350950205
CUIABA	GOIANIA	56.6821917808219	48.7397260273973	953.409496088776	510340305	520870705
CUIABA	JUIZ DE FORA	0.246575342465753	0.29041095890411	1850.39795918367	510340305	313670205
CUIABA	LONDRINA	6.73698630136986	6.61643835616438	1394.20004103406	510340305	411370005
CUIABA	MARINGA	16.8931506849315	16.9150684931507	1357.8	510340305	411520005
CUIABA	PORTO VELHO	17.9452054794521	16.8191780821918	1469.89999211916	510340305	110020505
CUIABA	PRES PRUDENTE	56.3123287671233	54.8547945205479	1171.39999014196	510340305	354140605
CUIABA	RIO BRANCO	5.53424657534247	6.38356164383562	1960.6	510340305	120040105
CUIABA	SAO JOSE DO RIO PRETO	9.78904109589041	10.758904109589	1228.7396	510340305	354980505
CUIABA	UBERABA	5.08767123287671	3.75616438356164	1177.10006195787	510340305	317010705
CUIABA	UBERLANDIA	16.6657534246575	12.3780821917808	1073.11706442788	510340305	317020605
FLORIANOPOLIS	CAMPO GRANDE	5.15890410958904	5.01643835616438	1569.40010770059	420540705	500270405
FLORIANOPOLIS	CASCAVEL	11.9972602739726	8.26849315068493	870.770177098824	420540705	410480805
FLORIANOPOLIS	CRICIUMA	12.6383561643836	16.4164383561644	193.300047147572	420540705	420460805
FLORIANOPOLIS	FOZ DO IGUACU	14.7260273972603	13.2849315068493	979.331572769953	420540705	410830405
FLORIANOPOLIS	GOV VALADARES	0.0958904109589041	0.0219178082191781	1675.09302325581	420540705	312770105
FLORIANOPOLIS	PASSO FUNDO	3.16164383561644	2.4958904109589	638.2	420540705	431410005
FLORIANOPOLIS	PONTA GROSSA	5.02465753424658	5.18356164383562	443.481749865808	420540705	411990505
FLORIANOPOLIS	TEOFILO OTONI	0.0520547945205479	0.00547945205479452	1808.61904761905	420540705	316860605
FOZ DO IGUACU	BARRA MANSA	2.19178082191781	1.66575342465753	1376.26917613636	410830405	330040705
FOZ DO IGUACU	CAMPINAS	10.3342465753425	10.0602739726027	1048.20002686728	410830405	350950205
FOZ DO IGUACU	CAMPO GRANDE	0.534246575342466	0.487671232876712	804.201072386059	410830405	500270405
FOZ DO IGUACU	CUIABA	0.73972602739726	1.13424657534247	1502.79970760234	410830405	510340305
FOZ DO IGUACU	JUIZ DE FORA	0.520547945205479	0.8	1548.19917012448	410830405	313670205
FOZ DO IGUACU	RESENDE	1.31780821917808	0.547945205479452	1323.71659324523	410830405	330420105
FOZ DO IGUACU	RONDONOPOLIS	0.405479452054795	0.657534246575342	1290.60051546392	410830405	510760205
FOZ DO IGUACU	SAO JOSE DOS CAMPOS	6.26575342465753	14.1506849315068	1150.94122383253	410830405	354990405
FOZ DO IGUACU	VOLTA REDONDA	0.205479452054795	0.147945205479452	1363.50387596899	410830405	330630505
GARANHUNS	GOV VALADARES	1.0986301369863	1.02739726027397	1642.14432989691	260600205	312770105
GARANHUNS	MACEIO	14.3753424657534	14.1287671232877	197.979238754325	260600205	270430205
GARANHUNS	NATAL	1.26027397260274	1.72602739726027	526.4	260600205	240810205
GARANHUNS	SAO JOSE DOS CAMPOS	0.863013698630137	0.747945205479452	2463.5	260600205	354990405
GARANHUNS	TEOFILO OTONI	0.915068493150685	0.813698630136986	1501.41996830428	260600205	316860605
GARANHUNS	VITORIA DA CONQUISTA	1.37260273972603	1.22191780821918	1122.07814149947	260600205	293330705
GARANHUNS	VOLTA REDONDA	0.0958904109589041	0.0821917808219178	2225.10769230769	260600205	330630505
GOIANIA	ARAGUARI	22.8739726027397	24.1315068493151	312.416797808475	520870705	310350405
GOIANIA	BARRETOS	20.2082191780822	21.5068493150685	507.699986864574	520870705	350550005
GOIANIA	CAMPINAS	37.813698630137	36.3917808219178	857.866715894407	520870705	350950205
GOIANIA	CASCAVEL	3.49041095890411	3.60547945205479	1396.2	520870705	410480805
GOIANIA	FLORIANOPOLIS	4.06575342465753	2.57260273972603	1563.66859265374	520870705	420540705
GOIANIA	FOZ DO IGUACU	7.03287671232877	7.66301369863014	1499.90007457122	520870705	410830405
GOIANIA	FRANCA	16.8575342465753	18.3780821917808	633.299976673665	520870705	351620005
GOIANIA	LONDRINA	11.627397260274	12.2356164383562	976.5	520870705	411370005
GOIANIA	MARINGA	13.0684931506849	14.2246575342466	1091.51937361976	520870705	411520005
GOIANIA	PALMAS	6.8958904109589	7.44657534246575	856.492263610315	520870705	172100005
GOIANIA	PORTO VELHO	7.92876712328767	9.85753424657534	2413.4932224276	520870705	110020505
GOIANIA	RONDONOPOLIS	27.9972602739726	28.5150684931507	737.28491782615	520870705	510760205
GOIANIA	SAO JOSE DO RIO PRETO	34.0082191780822	41.027397260274	537.336169125164	520870705	354980505
GOIANIA	SAO LUIS	7.89315068493151	7.64383561643836	2030.42779051314	520870705	211130005
GOIANIA	UBERABA	37.1534246575342	38.8849315068493	461.930028104057	520870705	317010705
GOIANIA	UBERLANDIA	112.339726027397	117.13698630137	351.038300361752	520870705	317020605
GOIANIA	VITORIA DA CONQUISTA	0.679452054794521	0.493150684931507	1239.70093457944	520870705	293330705
GOV VALADARES	ARACAJU	0.49041095890411	0.627397260273973	1237.5	312770105	280030805
GOV VALADARES	CASCAVEL	0.273972602739726	0.0657534246575342	1864.5	312770105	410480805
GOV VALADARES	CUIABA	2.04383561643836	1.53150684931507	1982.50038314176	312770105	510340305
GOV VALADARES	FOZ DO IGUACU	0.378082191780822	0.449315068493151	1968.19867549669	312770105	410830405
GOV VALADARES	FRANCA	0.197260273972603	0.26027397260274	773.502994011976	312770105	351620005
GOV VALADARES	GOIANIA	0.643835616438356	0.498630136986301	1180.89928057554	312770105	520870705
GOV VALADARES	ITABUNA	0.953424657534247	1.36712328767123	774.87012987013	312770105	291480205
GOV VALADARES	JOAO PESSOA	0.150684931506849	0.0136986301369863	1892.3	312770105	250750705
GOV VALADARES	LONDRINA	0.320547945205479	0.276712328767123	1466.60091743119	312770105	411370005
GOV VALADARES	MARINGA	0.364383561643836	0.394520547945205	1571	312770105	411520005
GOV VALADARES	NATAL	0.0164383561643836	0.0520547945205479	2061.2	312770105	240810205
GOV VALADARES	PETROLINA	0.263013698630137	0.884931506849315	1339.30071599045	312770105	261110105
GOV VALADARES	PORTO VELHO	0.515068493150685	0.331506849315069	3452.20064724919	312770105	110020505
GOV VALADARES	RONDONOPOLIS	0.512328767123288	0.654794520547945	1770.30046948357	312770105	510760205
GOV VALADARES	TEIXEIRA DE FREITAS	1.8958904109589	1.26027397260274	415.699652777778	312770105	293135005
GOV VALADARES	VITORIA	100.339726027397	105.739726027397	369.811762985416	312770105	320530905
GOV VALADARES	VITORIA DA CONQUISTA	0.868493150684931	1.14794520547945	527.69972826087	312770105	293330705
ITABUNA	FOZ DO IGUACU	0.235616438356164	0.323287671232877	2737.20098039216	291480205	410830405
ITABUNA	NITEROI	0.504109589041096	0.424657534246575	1228.10029498525	291480205	330330205
ITABUNA	TEIXEIRA DE FREITAS	9.00821917808219	10.6547945205479	370.299986066602	291480205	293135005
ITABUNA	VITORIA	31.2958904109589	31.7945205479452	745.96816918534	291480205	320530905
ITAJAI	FLORIANOPOLIS	44.8328767123288	46.158904109589	103.90000602192	420820305	420540705
ITAJAI	JOINVILLE	41.7479452054795	40.8164383561644	102.600013273162	420820305	420910205
JOAO PESSOA	ITABUNA	0.156164383561644	0.0301369863013699	1238	250750705	291480205
JOAO PESSOA	MOSSORO	11.4904109589041	8.72876712328767	446	250750705	240800305
JOAO PESSOA	TEOFILO OTONI	0.227397260273973	0.145205479452055	1694.80147058824	250750705	316860605
JOAO PESSOA	VITORIA	0.221917808219178	0.613698630136986	1984.90163934426	250750705	320530905
JOINVILLE	BLUMENAU	6.66575342465753	11.5013698630137	119.921731262253	420910205	420240405
JOINVILLE	CASCAVEL	18.1287671232877	11.827397260274	671.657673312603	420910205	410480805
JOINVILLE	FLORIANOPOLIS	26.3698630136986	28.7397260273973	189.500024857072	420910205	420540705
JOINVILLE	FOZ DO IGUACU	6.87671232876712	7.4986301369863	786.29998094149	420910205	410830405
JOINVILLE	GOV VALADARES	0.180821917808219	0.0246575342465753	1490	420910205	312770105
JOINVILLE	PONTA GROSSA	6.35890410958904	7.34246575342466	258.235952809438	420910205	411990505
JOINVILLE	TEOFILO OTONI	0.063013698630137	0.010958904109589	1623.51851851852	420910205	316860605
JUAZEIRO	GOV VALADARES	0.0849315068493151	0.136986301369863	1320.8024691358	291840705	312770105
JUAZEIRO DO NORTE	CAMPINA GRANDE	0.320547945205479	0.164383561643836	509.598870056497	230730405	250400905
JUAZEIRO DO NORTE	GOV VALADARES	0.652054794520548	0.221917808219178	1735.4012539185	230730405	312770105
JUAZEIRO DO NORTE	JOAO PESSOA	0.315068493150685	0.164383561643836	678.902857142857	230730405	250750705
JUAZEIRO DO NORTE	JUAZEIRO	3.40821917808219	3.20821917808219	387.913043478261	230730405	291840705
JUAZEIRO DO NORTE	MACEIO	19.7205479452055	19.5013698630137	729.760547639005	230730405	270430205
JUAZEIRO DO NORTE	MOSSORO	0.063013698630137	0.0493150684931507	443.292682926829	230730405	240800305
JUAZEIRO DO NORTE	NATAL	4.6986301369863	5.35890410958904	659.099972759466	230730405	240810205
JUAZEIRO DO NORTE	PETROLINA	2.64931506849315	2.55616438356164	383.353684210526	230730405	261110105
JUAZEIRO DO NORTE	SAO LUIS	0.265753424657534	0.115068493150685	1013.59712230216	230730405	211130005
JUIZ DE FORA	ANAPOLIS	0.172602739726027	0.150684931506849	1119.79661016949	313670205	520110805
JUIZ DE FORA	CABO FRIO	40.6630136986301	46.8739726027397	323.800006259585	313670205	330070405
JUIZ DE FORA	CACHOEIRO DO ITAPEMIRIM	4.03835616438356	4.48493150684931	379.600128576021	313670205	320120905
JUIZ DE FORA	FLORIANOPOLIS	0.772602739726027	0.654794520547945	1349	313670205	420540705
JUIZ DE FORA	ITABUNA	0.356164383561644	0.33972602739726	1241.5	313670205	291480205
JUIZ DE FORA	ITAJAI	0.142465753424658	0.180821917808219	1262.10169491525	313670205	420820305
JUIZ DE FORA	JOINVILLE	0.320547945205479	0.202739726027397	1163.90052356021	313670205	420910205
JUIZ DE FORA	NITEROI	39.0794520547945	37.7342465753425	204.199985733138	313670205	330330205
JUIZ DE FORA	PALMAS	0.547945205479452	0.504109589041096	1935.19270833333	313670205	172100005
JUIZ DE FORA	SAO JOSE DOS CAMPOS	18.6684931506849	21.7287671232877	420.28016276704	313670205	354990405
JUIZ DE FORA	TEIXEIRA DE FREITAS	0.271232876712329	0.232876712328767	880.201086956522	313670205	293135005
JUIZ DE FORA	VITORIA	18.7479452054795	22.8191780821918	516.508502504614	313670205	320530905
JUIZ DE FORA	VITORIA DA CONQUISTA	0.715068493150685	0.49041095890411	992.2	313670205	293330705
LAGES	CASCAVEL	2.94246575342466	2.89315068493151	653.742253521127	420930005	410480805
LAGES	FOZ DO IGUACU	2.67945205479452	2.42465753424658	754.022007514761	420930005	410830405
LAGES	PASSO FUNDO	0.772602739726027	1.23013698630137	285.600547195622	420930005	431410005
LONDRINA	BARRA MANSA	0.443835616438356	0.394520547945205	830.699346405229	411370005	330040705
LONDRINA	BARRETOS	1.24383561643836	1.33424657534247	594.099893730074	411370005	350550005
LONDRINA	CAMPINAS	84.641095890411	85.5205479452055	535.221723099712	411370005	350950205
LONDRINA	FLORIANOPOLIS	16.7342465753425	18.1479452054795	729.300031416902	411370005	420540705
LONDRINA	FRANCA	3.00547945205479	2.41917808219178	566.7	411370005	351620005
LONDRINA	JOINVILLE	14.6712328767123	14.7616438356164	544.200037233547	411370005	420910205
LONDRINA	JUIZ DE FORA	0.46027397260274	0.452054794520548	1024.7987987988	411370005	313670205
LONDRINA	LAGES	2.8027397260274	1.97534246575342	805	411370005	420930005
LONDRINA	NITEROI	0.898630136986301	0.942465753424658	965.300595238095	411370005	330330205
LONDRINA	PORTO VELHO	0.252054794520548	0.23013698630137	2841.69886363636	411370005	110020505
LONDRINA	PRES PRUDENTE	39.172602739726	43.3534246575342	230.670008631565	411370005	354140605
LONDRINA	RESENDE	0.178082191780822	0.23013698630137	795.402684563758	411370005	330420105
LONDRINA	SAO JOSE DOS CAMPOS	21.5945205479452	19.2876712328767	612.400013403029	411370005	354990405
LONDRINA	UBERABA	1.71780821917808	1.62739726027397	705.299754299754	411370005	317010705
MACEIO	ANAPOLIS	0.210958904109589	0.43013698630137	2127.52136752137	270430205	520110805
MACEIO	CAMPINA GRANDE	2.92328767123288	2.91506849315068	336.600187705303	270430205	250400905
MACEIO	CRATO	0.819178082191781	0.816438356164384	755.085427135678	270430205	230420205
MACEIO	FOZ DO IGUACU	0.317808219178082	0.380821917808219	3644.93333333333	270430205	410830405
MACEIO	GOIANIA	2.08219178082192	4.77808219178082	2169.1857028754	270430205	520870705
MACEIO	GOV VALADARES	1.07671232876712	0.76986301369863	1504.79970326409	270430205	312770105
MACEIO	ITABUNA	1.3013698630137	1.17808219178082	976.2	270430205	291480205
MACEIO	JOAO PESSOA	10.8657534246575	11.4164383561644	369	270430205	250750705
MACEIO	PALMAS	0.621917808219178	0.284931506849315	1922.60120845921	270430205	172100005
MACEIO	TEOFILO OTONI	0.679452054794521	0.353424657534247	1365.29973474801	270430205	316860605
MACEIO	VITORIA	2.54246575342466	2.41917808219178	1704.60022087245	270430205	320530905
MARINGA	BARRA MANSA	0.545205479452055	0.742465753424657	954.857446808511	411520005	330040705
MARINGA	BARRETOS	0.997260273972603	0.975342465753425	710.6	411520005	350550005
MARINGA	CAMPINAS	70.5506849315069	69.8438356164384	652.487920537038	411520005	350950205
MARINGA	CAMPO GRANDE	23.5342465753425	28.8767123287671	637.98593831678	411520005	500270405
MARINGA	FLORIANOPOLIS	10.5041095890411	10.641095890411	824	411520005	420540705
MARINGA	FRANCA	5.18630136986301	4.00547945205479	683.2	411520005	351620005
MARINGA	JOINVILLE	11.2191780821918	9.32876712328767	638.9	411520005	420910205
MARINGA	JUIZ DE FORA	0.413698630136986	0.671232876712329	1141.30050505051	411520005	313670205
MARINGA	NITEROI	1.02465753424658	1.0027397260274	1081.8	411520005	330330205
MARINGA	PALMAS	0.578082191780822	0.758904109589041	1830.60040983607	411520005	172100005
MARINGA	PORTO VELHO	0.720547945205479	0.364383561643836	2827.5	411520005	110020505
MARINGA	PRES PRUDENTE	142.975342465753	147.904109589041	216.643311262021	411520005	354140605
MARINGA	RESENDE	0.175342465753425	0.115068493150685	911.896226415094	411520005	330420105
MARINGA	RONDONOPOLIS	16.5561643835616	16.7972602739726	1145.59996714309	411520005	510760205
MARINGA	SAO JOSE DOS CAMPOS	23.9068493150685	19.2849315068493	744.056771328893	411520005	354990405
MARINGA	UBERABA	1.97534246575342	1.94520547945205	802.276729559748	411520005	317010705
MOSSORO	ARACAJU	0.83013698630137	0.0301369863013699	1068.5	240800305	280030805
MOSSORO	CAMPINA GRANDE	3.39452054794521	2.02739726027397	466.100050530571	240800305	250400905
MOSSORO	GOV VALADARES	0.334246575342466	0.189041095890411	2039.50261780105	240800305	312770105
MOSSORO	MACEIO	0.452054794520548	0.323287671232877	796.201413427562	240800305	270430205
MOSSORO	VITORIA DA CONQUISTA	1.22191780821918	0.457534246575342	1513.79934747145	240800305	293330705
NATAL	CAMPINA GRANDE	69.3013698630137	63.9452054794521	289.367903773003	240810205	250400905
NATAL	GOIANIA	1.11780821917808	1.22739726027397	2904.39953271028	240810205	520870705
NATAL	JOAO PESSOA	166.567123287671	146.78904109589	183.500004371585	240810205	250750705
NATAL	MACEIO	15.0164383561644	14.8986301369863	613.100009158348	240810205	270430205
NATAL	SAO JOSE DOS CAMPOS	1.2958904109589	1.0986301369863	2823.79977116705	240810205	354990405
NITEROI	CASCAVEL	0.438356164383562	0.397260273972603	1349.2	330330205	410480805
NITEROI	FOZ DO IGUACU	0.416438356164384	1.9972602739726	1488.70034052213	330330205	410830405
PALMAS	ARAGUARI	1.13424657534247	0.545205479452055	1153.69983686786	172100005	310350405
PALMAS	PATOS DE MINAS	0.421917808219178	0.463013698630137	1386.30030959752	172100005	314800405
PALMAS	SAO LUIS	1.02739726027397	1.38356164383562	1240.9	172100005	211130005
PARNAIBA	GOIANIA	2.27671232876712	2.72602739726027	2265.30010952903	220770205	520870705
PASSO FUNDO	ANAPOLIS	0.00273972602739726	0.00273972602739726	1695	431410005	520110805
PASSO FUNDO	BLUMENAU	0.301369863013699	0.342465753424658	502.2	431410005	420240405
PASSO FUNDO	CASCAVEL	17.0821917808219	15.8054794520548	576.752499166944	431410005	410480805
PASSO FUNDO	CHAPECO	23.572602739726	24.8794520547945	177.806502685892	431410005	420420205
PASSO FUNDO	FOZ DO IGUACU	4.57808219178082	4.46301369863014	669.574545454546	431410005	410830405
PASSO FUNDO	GOIANIA	0.153424657534247	0.112328767123288	1641.80412371134	431410005	520870705
PASSO FUNDO	PONTA GROSSA	0.279452054794521	0.156164383561644	533.698113207547	431410005	411990505
PASSO FUNDO	SAO JOSE DO RIO PRETO	0.293150684931507	0.128767123287671	1111.2012987013	431410005	354980505
PASSO FUNDO	UBERLANDIA	0.115068493150685	0.0219178082191781	1391.5	431410005	317020605
PATOS DE MINAS	ARACAJU	0.208219178082192	0.205479452054795	1616.29801324503	314800405	280030805
PATOS DE MINAS	CAMPINAS	3.72602739726027	4.21095890410959	732.551950293407	314800405	350950205
PATOS DE MINAS	FRANCA	9.24657534246575	9.18630136986301	415.564060642093	314800405	351620005
PATOS DE MINAS	GOIANIA	11.9671232876712	10.4657534246575	539.027357107963	314800405	520870705
PATOS DE MINAS	MACEIO	0.120547945205479	0.158904109589041	1883.59803921569	314800405	270430205
PATOS DE MINAS	VITORIA DA CONQUISTA	0.419178082191781	0.326027397260274	906.5	314800405	293330705
PETROLINA	GOIANIA	0.276712328767123	1.31506849315068	1791.80034423408	261110105	520870705
PETROLINA	JUAZEIRO	1947.08767123288	1946.92876712329	18.5	261110105	291840705
PETROLINA	MACEIO	0.342465753424658	0.36986301369863	780.3	261110105	270430205
PONTA GROSSA	ARACATUBA	1.24657534246575	1.22465753424658	560.80044345898	411990505	350280405
PONTA GROSSA	BARRA MANSA	0.76986301369863	0.728767123287671	844.400365630713	411990505	330040705
PONTA GROSSA	CAMPO GRANDE	0.13972602739726	0.106849315068493	934.5	411990505	500270405
PONTA GROSSA	CUIABA	0.241095890410959	0.279452054794521	1633.1	411990505	510340305
PONTA GROSSA	GOIANIA	0.0767123287671233	0.101369863013699	1115.10769230769	411990505	520870705
PONTA GROSSA	PALMAS	0.128767123287671	0.175342465753425	1971.8018018018	411990505	172100005
PONTA GROSSA	PORTO VELHO	0.0794520547945206	0.0438356164383562	3102.8	411990505	110020505
PONTA GROSSA	PRES PRUDENTE	3.59452054794521	2.89041095890411	492.700042247571	411990505	354140605
PONTA GROSSA	RESENDE	0.106849315068493	0.0821917808219178	798.797101449275	411990505	330420105
PONTA GROSSA	RONDONOPOLIS	0.0931506849315069	0.0684931506849315	1420.89830508475	411990505	510760205
PONTA GROSSA	SAO JOSE DOS CAMPOS	2.35068493150685	2.79178082191781	626.100159829515	411990505	354990405
PONTA GROSSA	UBERLANDIA	0.0246575342465753	0.117808219178082	864.807692307692	411990505	317020605
PORTO VELHO	RIO BRANCO	130.780821917808	139.356164383562	497.7	110020505	120040105
PORTO VELHO	RONDONOPOLIS	1.36986301369863	1.66027397260274	1688.89963833635	110020505	510760205
POUSO ALEGRE	BRAGANCA PAULISTA	22.1315068493151	16.1698630136986	132.5	315250105	350760505
POUSO ALEGRE	CAMPINAS	22.0027397260274	30.7287671232877	194.285239258066	315250105	350950205
POUSO ALEGRE	VARGINHA	49.8684931506849	55.5890410958904	121.80001039177	315250105	317070105
PRES PRUDENTE	ARAGUARI	0.515068493150685	0.789041095890411	657.899159663866	354140605	310350405
PRES PRUDENTE	BARRA MANSA	4.15890410958904	4.11232876712329	879.699900629347	354140605	330040705
PRES PRUDENTE	CAMPO GRANDE	45.3561643835616	53.6794520547945	472.799988934381	354140605	500270405
PRES PRUDENTE	JUIZ DE FORA	0.131506849315068	0.150684931506849	1164.50485436893	354140605	313670205
PRES PRUDENTE	PALMAS	0.827397260273973	0.873972602739726	1664.80032206119	354140605	172100005
PRES PRUDENTE	PORTO VELHO	9.24109589041096	7.4958904109589	2641.10001636929	354140605	110020505
PRES PRUDENTE	RONDONOPOLIS	30.5917808219178	29.0438356164384	959.199981623559	354140605	510760205
PRES PRUDENTE	UBERLANDIA	4.71506849315069	5.46849315068493	627.89991928975	354140605	317020605
RESENDE	JUIZ DE FORA	4.18904109589041	5.44931506849315	243.399943149517	330420105	313670205
RESENDE	SAO JOSE DOS CAMPOS	7.51780821917808	6.84657534246575	183.3999618539	330420105	354990405
RESENDE	VITORIA DA CONQUISTA	1.19178082191781	0.950684931506849	1169.69948849105	330420105	293330705
RONDONOPOLIS	ANAPOLIS	0.967123287671233	1.06027397260274	792.4	510760205	520110805
RONDONOPOLIS	ARACATUBA	0.668493150684932	0.682191780821918	956.399594320487	510760205	350280405
RONDONOPOLIS	CAMPINAS	7.40821917808219	7.13698630136986	1377.6922207572	510760205	350950205
RONDONOPOLIS	JUIZ DE FORA	0.191780821917808	0.10958904109589	1638.2	510760205	313670205
RONDONOPOLIS	LONDRINA	1.29041095890411	1.49315068493151	1182	510760205	411370005
RONDONOPOLIS	RIO BRANCO	0.76986301369863	1.46027397260274	2179.59950859951	510760205	120040105
RONDONOPOLIS	SAO JOSE DO RIO PRETO	7.21369863013699	7.72876712328767	1016.16171617162	510760205	354980505
RONDONOPOLIS	UBERABA	0.810958904109589	1.03835616438356	964.900740740741	510760205	317010705
RONDONOPOLIS	UBERLANDIA	7.06027397260274	3.75890410958904	856.599898708534	510760205	317020605
SAO JOSE DO RIO PRETO	ARACAJU	3.13424657534247	2.53150684931507	2160.3999032882	354980505	280030805
SAO JOSE DO RIO PRETO	ARAGUARI	1.23287671232877	1.46027397260274	384.766022380468	354980505	310350405
SAO JOSE DO RIO PRETO	FLORIANOPOLIS	2.74246575342466	2.16438356164384	1030.08542713568	354980505	420540705
SAO JOSE DO RIO PRETO	FOZ DO IGUACU	5.55068493150685	6.40821917808219	967	354980505	410830405
SAO JOSE DO RIO PRETO	GOV VALADARES	0.358904109589041	1.15616438356164	1064	354980505	312770105
SAO JOSE DO RIO PRETO	JUIZ DE FORA	7.20821917808219	3.54794520547945	845.60010188487	354980505	313670205
SAO JOSE DO RIO PRETO	LONDRINA	15.2356164383562	16.2356164383562	424.67049708366	354980505	411370005
SAO JOSE DO RIO PRETO	MACEIO	3.25205479452055	3.38082191780822	2427.70012391574	354980505	270430205
SAO JOSE DO RIO PRETO	MARINGA	4.14520547945205	5.52054794520548	561.117630385487	354980505	411520005
SAO JOSE DO RIO PRETO	PALMAS	4.06575342465753	2.87123287671233	1392.33333333333	354980505	172100005
SAO JOSE DO RIO PRETO	PATOS DE MINAS	1.5013698630137	1.2027397260274	569.100303951368	354980505	314800405
SAO JOSE DO RIO PRETO	POUSO ALEGRE	1.19178082191781	0.827397260273973	495.70013568521	354980505	315250105
SAO JOSE DO RIO PRETO	PRES PRUDENTE	5.17534246575342	6.33150684931507	276.3	354980505	354140605
SAO JOSE DO RIO PRETO	TEOFILO OTONI	0.479452054794521	1.40547945205479	1197.5	354980505	316860605
SAO JOSE DO RIO PRETO	UBERABA	17.1178082191781	10.9178082191781	267.600019544611	354980505	317010705
SAO JOSE DO RIO PRETO	UBERLANDIA	20.413698630137	19.9616438356164	349.605550654814	354980505	317020605
SAO JOSE DO RIO PRETO	VITORIA DA CONQUISTA	5.4027397260274	3.65205479452055	1450.6	354980505	293330705
SAO JOSE DOS CAMPOS	GOV VALADARES	3.27123287671233	2.03287671232877	830.82902892562	354990405	312770105
SAO JOSE DOS CAMPOS	ITAJAI	1.73424657534247	1.66575342465753	759.245769540693	354990405	420820305
SAO JOSE DOS CAMPOS	JOINVILLE	1.60821917808219	0.912328767123288	660.966304347826	354990405	420910205
SAO JOSE DOS CAMPOS	PARNAIBA	1.02465753424658	0.0602739726027397	3293.60101010101	354990405	220770205
SAO JOSE DOS CAMPOS	PETROLINA	0.00821917808219178	0.128767123287671	2233.7	354990405	261110105
SAO JOSE DOS CAMPOS	POUSO ALEGRE	51.1315068493151	51.8054794520548	165.599994676887	354990405	315250105
SAO JOSE DOS CAMPOS	TEOFILO OTONI	3.60821917808219	4.38630136986301	970.354009595613	354990405	316860605
SAO JOSE DOS CAMPOS	TERESINA	3.45205479452055	0.893150684931507	2901.3814627995	354990405	221100105
SAO LUIS	CAMPINA GRANDE	3.19452054794521	3.15890410958904	1511.20008624407	211130005	250400905
SAO LUIS	JOAO PESSOA	3.7972602739726	3.76712328767123	1633	211130005	250750705
SAO LUIS	NATAL	3.2027397260274	3.19178082191781	1791.23350471294	211130005	240810205
SAO LUIS	PARNAIBA	16.7260273972603	16.4547945205479	486.399966972174	211130005	220770205
TEIXEIRA DE FREITAS	FOZ DO IGUACU	0.312328767123288	0.347945205479452	2375.78838174274	293135005	410830405
TEIXEIRA DE FREITAS	GOIANIA	1.04109589041096	0.961643835616438	1659.70041039672	293135005	520870705
TEIXEIRA DE FREITAS	NITEROI	0.205479452054795	0.235616438356164	866.801242236025	293135005	330330205
TEIXEIRA DE FREITAS	VARGINHA	0.191780821917808	0.153424657534247	1043.30158730159	293135005	317070105
TEIXEIRA DE FREITAS	VITORIA	109.994520547945	119.597260273973	371.804942661782	293135005	320530905
TEOFILO OTONI	ARACAJU	0.506849315068493	0.605479452054794	1098	316860605	280030805
TEOFILO OTONI	CAMPINAS	4.61917808219178	6.6	1146.8	316860605	350950205
TEOFILO OTONI	CASCAVEL	0.254794520547945	0.112328767123288	1998	316860605	410480805
TEOFILO OTONI	FOZ DO IGUACU	0.36986301369863	0.473972602739726	2101.7012987013	316860605	410830405
TEOFILO OTONI	FRANCA	1.35616438356164	1.33424657534247	907	316860605	351620005
TEOFILO OTONI	ITABUNA	0.117808219178082	0.504109589041096	637.502202643172	316860605	291480205
TEOFILO OTONI	LONDRINA	0.23013698630137	0.249315068493151	1600.10285714286	316860605	411370005
TEOFILO OTONI	MARINGA	0.257534246575342	0.29041095890411	1704.5	316860605	411520005
TEOFILO OTONI	MOSSORO	0.00547945205479452	0.0136986301369863	2184.14285714286	316860605	240800305
TEOFILO OTONI	NATAL	0.0219178082191781	0.0356164383561644	1921.71428571429	316860605	240810205
TEOFILO OTONI	TEIXEIRA DE FREITAS	0.835616438356164	1.25479452054795	276.200524246396	316860605	293135005
TEOFILO OTONI	VITORIA DA CONQUISTA	2.6986301369863	3.07945205479452	388.200094831674	316860605	293330705
TERESINA	ANAPOLIS	0.142465753424658	0.180821917808219	2017.20338983051	221100105	520110805
TERESINA	CAMPINA GRANDE	0.147945205479452	1.15068493150685	1088.90084388186	221100105	250400905
TERESINA	GOIANIA	0.783561643835616	0.69041095890411	1930.79925650558	221100105	520870705
TERESINA	JOAO PESSOA	0.241095890410959	0.767123287671233	1229.86684782609	221100105	250750705
TERESINA	JUAZEIRO DO NORTE	3.21095890410959	4.21917808219178	587.786135693215	221100105	230730405
TERESINA	MACEIO	1.38356164383562	1.2986301369863	1308.59959141982	221100105	270430205
TERESINA	MOSSORO	0.36986301369863	0.33972602739726	850.366795366795	221100105	240800305
TERESINA	NATAL	2.83287671232877	2.83013698630137	1360.70875665215	221100105	240810205
TERESINA	PALMAS	2.21643835616438	1.87945205479452	1202.50033444816	221100105	172100005
TERESINA	PETROLINA	9.5972602739726	12.758904109589	631	221100105	261110105
TERESINA	SAO LUIS	72.3835616438356	73.2821917808219	428.299992476678	221100105	211130005
UBERABA	ARACAJU	0.350684931506849	0.375342465753425	2029.90188679245	317010705	280030805
UBERABA	ARACATUBA	0.0356164383561644	0.0383561643835616	425.407407407407	317010705	350280405
UBERABA	BARRA MANSA	0.961643835616438	0.950684931506849	771.600286532951	317010705	330040705
UBERABA	BARRETOS	12.0246575342466	12.1780821917808	157.369934344578	317010705	350550005
UBERABA	CAMPINAS	27.1808219178082	21.3205479452055	409.39998870248	317010705	350950205
UBERABA	CAMPO GRANDE	2.02739726027397	2.11232876712329	1005.59563203177	317010705	500270405
UBERABA	CASCAVEL	0.852054794520548	0.791780821917808	1032.3	317010705	410480805
UBERABA	FOZ DO IGUACU	1.51780821917808	1.93424657534247	1171.8	317010705	410830405
UBERABA	FRANCA	88.972602739726	89.0438356164384	139.30000307806	317010705	351620005
UBERABA	MACEIO	0.572602739726027	1.14246575342466	2297.19968051118	317010705	270430205
UBERABA	PONTA GROSSA	0.205479452054795	0.175342465753425	801.697841726619	317010705	411990505
UBERABA	PORTO VELHO	0.128767123287671	0.175342465753425	2655.8018018018	317010705	110020505
UBERABA	PRES PRUDENTE	2.47123287671233	1.74246575342466	544	317010705	354140605
UBERABA	SAO JOSE DOS CAMPOS	3.01917808219178	5.06849315068493	553.300135501355	317010705	354990405
UBERABA	SAO LUIS	0.728767123287671	0.273972602739726	2603.60109289618	317010705	211130005
UBERABA	VITORIA DA CONQUISTA	0.701369863013699	0.646575342465753	1320.09959349593	317010705	293330705
UBERLANDIA	ARACAJU	0.791780821917808	0.945205479452055	1816.09936908517	317020605	280030805
UBERLANDIA	BARRA MANSA	2.35616438356164	2.64931506849315	882.100164203613	317020605	330040705
UBERLANDIA	CAMPINAS	25.9890410958904	21.6767123287671	519.899988504426	317020605	350950205
UBERLANDIA	FLORIANOPOLIS	0.0849315068493151	0.380821917808219	1341.5	317020605	420540705
UBERLANDIA	FOZ DO IGUACU	0.956164383561644	0.865753424657534	1295.4	317020605	410830405
UBERLANDIA	FRANCA	18.358904109589	15.6054794520548	268.800032265871	317020605	351620005
UBERLANDIA	JOINVILLE	0.0794520547945206	0.312328767123288	1156.3986013986	317020605	420910205
UBERLANDIA	MACEIO	2.78356164383562	3.93150684931507	2083.39983680131	317020605	270430205
UBERLANDIA	PORTO VELHO	2.57534246575342	3.01917808219178	2547.5	317020605	110020505
UBERLANDIA	SAO JOSE DOS CAMPOS	3.2958904109589	4.53424657534247	663.799860041987	317020605	354990405
UBERLANDIA	SAO LUIS	0.487671232876712	0.506849315068493	2495.30027548209	317020605	211130005
UBERLANDIA	VITORIA DA CONQUISTA	4.63013698630137	4.61369863013699	1106.29994072318	317020605	293330705
VITORIA	ARACAJU	3.56438356164384	4.06849315068493	1369.60014357502	320530905	280030805
VITORIA	BARRA MANSA	1.84109589041096	2.16438356164384	634.494528043776	320530905	330040705
VITORIA	CUIABA	0.295890410958904	0.4	2131.70078740157	320530905	510340305
VITORIA	FOZ DO IGUACU	0.419178082191781	0.652054794520548	2036.70588235294	320530905	410830405
VITORIA	NITEROI	36.9315068493151	37.0301369863014	506.265261520225	320530905	330330205
VITORIA	PARNAIBA	0.287671232876712	0.282191780821918	2468.89903846154	320530905	220770205
VITORIA	PORTO VELHO	0.745205479452055	0.635616438356164	3601.40079365079	320530905	110020505
VITORIA	SAO JOSE DOS CAMPOS	2.85479452054795	4.26575342465753	844.768757214313	320530905	354990405
VITORIA	TEOFILO OTONI	13.7534246575342	13.0219178082192	548.300010232273	320530905	316860605
VITORIA	TERESINA	0.86027397260274	0.432876712328767	2133.94703389831	320530905	221100105
VITORIA	UBERLANDIA	0.197260273972603	0.213698630136986	1070.1	320530905	317020605
VITORIA	VITORIA DA CONQUISTA	5.94520547945205	5.67671232876712	933.5	320530905	293330705
VITORIA	VOLTA REDONDA	0.76986301369863	2.17808219178082	629.653345724907	320530905	330630505
VITORIA DA CONQUISTA	ARACAJU	8.43013698630137	7.12054794520548	711.800035236082	293330705	280030805
VITORIA DA CONQUISTA	CASCAVEL	0.383561643835616	0.180821917808219	2383.19902912621	293330705	410480805
VITORIA DA CONQUISTA	FOZ DO IGUACU	0.597260273972603	0.457534246575342	2486.9012987013	293330705	410830405
VITORIA DA CONQUISTA	FRANCA	0.235616438356164	0.383561643835616	1292.19911504425	293330705	351620005
VITORIA DA CONQUISTA	LONDRINA	1.26027397260274	0.756164383561644	1985.30027173913	293330705	411370005
VITORIA DA CONQUISTA	MACEIO	1.85753424657534	2.75342465753425	979.516934046346	293330705	270430205
VITORIA DA CONQUISTA	MARINGA	0.602739726027397	0.86027397260274	2089.70037453184	293330705	411520005
VITORIA DA CONQUISTA	SAO JOSE DOS CAMPOS	0.684931506849315	0.953424657534247	1348.29933110368	293330705	354990405
VITORIA DA CONQUISTA	VOLTA REDONDA	0.227397260273973	0.216438356164384	1128.1975308642	293330705	330630505
VOLTA REDONDA	JUIZ DE FORA	18.758904109589	15.0520547945205	201.900008103071	330630505	313670205
VOLTA REDONDA	SAO JOSE DOS CAMPOS	28.1808219178082	31.9808219178082	228.699986338176	330630505	354990405
BELEM	ANAPOLIS	2.85753424657534	3.85205479452055	1966.37484687628	150140205	520110805
BELEM	ARACAJU	3.43835616438356	3.78904109589041	2305.60007581501	150140205	280030805
BELEM	CAMPINA GRANDE	1.29315068493151	1.46575342465753	2000.80039721946	150140205	250400905
BELEM	CAMPINAS	0.131506849315068	0.208219178082192	2877.79838709677	150140205	350950205
BELEM	CARUARU	2.63013698630137	2.46849315068493	1909.29983879635	150140205	260410605
BELEM	GOIANIA	7.5972602739726	7.89041095890411	1990.27242172298	150140205	520870705
BELEM	JOAO PESSOA	2.55342465753425	2.59178082191781	2137.35463258786	150140205	250750705
BELEM	JUAZEIRO DO NORTE	2.18630136986301	2.32876712328767	1503.20024271845	150140205	230730405
BELEM	MACEIO	4.68219178082192	4.41369863013699	2220.5	150140205	270430205
BELEM	MOSSORO	0.56986301369863	0.506849315068493	1780.55470737913	150140205	240800305
BELEM	NATAL	5.99178082191781	5.84109589041096	2061.50798796018	150140205	240810205
BELEM	PARNAIBA	4.90958904109589	4.71232876712329	1142.19988610478	150140205	220770205
BELEM	PETROLINA	0.602739726027397	1.16986301369863	1542.89953632148	150140205	261110105
BELEM	SAO LUIS	32.4520547945205	32.5424657534247	786.500021076592	150140205	211130005
BELEM	TERESINA	20.7150684931507	30.172602739726	914.29998923226	150140205	221100105
BELEM	UBERABA	0.26027397260274	0.241095890410959	2473.39890710382	150140205	317010705
BELEM	UBERLANDIA	0.216438356164384	0.328767123287671	2365.10050251256	150140205	317020605
BELO HORIZONTE	ANAPOLIS	6.75342465753425	8	961	310620005	520110805
BELO HORIZONTE	ARACAJU	7.56164383561644	5.67671232876712	1557.55546357616	310620005	280030805
BELO HORIZONTE	ARACATUBA	0.336986301369863	1.19452054794521	898.899821109123	310620005	350280405
BELO HORIZONTE	BARRA MANSA	37.7671232876712	37.986301369863	456.527269439421	310620005	330040705
BELO HORIZONTE	BARRETOS	7.75616438356164	8.32328767123288	662.200034077356	310620005	350550005
BELO HORIZONTE	CABO FRIO	87.158904109589	88.3506849315068	570	310620005	330070405
BELO HORIZONTE	CACHOEIRO DO ITAPEMIRIM	15.8328767123288	16.0191780821918	488.767417856528	310620005	320120905
BELO HORIZONTE	CAMPINAS	83.4191780821918	95.5123287671233	625.251676619201	310620005	350950205
BELO HORIZONTE	CAMPO GRANDE	16.2328767123288	17.9671232876712	1440.1006168389	310620005	500270405
BELO HORIZONTE	CASCAVEL	3.05479452054795	3.27123287671233	1523.48895625812	310620005	410480805
BELO HORIZONTE	CUIABA	5.55890410958904	4.06849315068493	1604.7999430848	310620005	510340305
BELO HORIZONTE	FOZ DO IGUACU	11.2958904109589	12.0547945205479	1653.21177988971	310620005	410830405
BELO HORIZONTE	FRANCA	19.7479452054795	20.2027397260274	450.59998628446	310620005	351620005
BELO HORIZONTE	GOIANIA	83.8246575342466	90.1068493150685	894.854138772939	310620005	520870705
BELO HORIZONTE	ITABUNA	5.91506849315068	6.05753424657534	1096	310620005	291480205
BELO HORIZONTE	JOAO PESSOA	0.684931506849315	0.668493150684932	2211.2995951417	310620005	250750705
BELO HORIZONTE	JUAZEIRO	0.673972602739726	0.978082191780822	1742.39966832504	310620005	291840705
BELO HORIZONTE	LONDRINA	0.0849315068493151	0.0986301369863014	1306.94029850746	310620005	411370005
BELO HORIZONTE	MACEIO	7.12876712328767	5.20821917808219	1825.787919165	310620005	270430205
BELO HORIZONTE	MARINGA	5.18904109589041	5.36986301369863	1240.89932537623	310620005	411520005
BELO HORIZONTE	MOSSORO	2.06301369863014	1.34246575342466	2399.94690265487	310620005	240800305
BELO HORIZONTE	NATAL	22.7068493150685	15.013698630137	2338.00595583963	310620005	240810205
BELO HORIZONTE	NITEROI	30.3123287671233	34.5232876712329	450.4	310620005	330330205
BELO HORIZONTE	PALMAS	6.07123287671233	6.66575342465753	1593.73134007313	310620005	172100005
BELO HORIZONTE	PETROLINA	1.44931506849315	0.534246575342466	1658.29972375691	310620005	261110105
BELO HORIZONTE	PORTO VELHO	0.145205479452055	0.10958904109589	3074.50537634409	310620005	110020505
BELO HORIZONTE	PRESIDENTE PRUDENTE	6.85753424657534	8.52054794520548	981.021022626047	310620005	354140605
BELO HORIZONTE	RESENDE	3.54794520547945	2.4	489.600184246891	310620005	330420105
BELO HORIZONTE	RONDONOPOLIS	2.62465753424658	1.96986301369863	1392.59988073942	310620005	510760205
BELO HORIZONTE	SAO JOSE DO RIO PRETO	23.9260273972603	22.2109589041096	741.1	310620005	354980505
BELO HORIZONTE	SAO JOSE DOS CAMPOS	24.0438356164384	24.1945205479452	619.622536491168	310620005	354990405
BELO HORIZONTE	TEIXEIRA DE FREITAS	39.9205479452055	34.186301369863	735.642500646974	310620005	293135005
BELO HORIZONTE	VITORIA	159.698630136986	174.109589041096	532	310620005	320530905
BELO HORIZONTE	VITORIA DA CONQUISTA	22.8520547945205	35.8684931506849	848.095506928568	310620005	293330705
CURITIBA	ARACAJU	2.16986301369863	2.01917808219178	2746.00392413342	410690205	280030805
CURITIBA	ARACATUBA	6.77808219178082	6.22465753424658	679.80004214075	410690205	350280405
CURITIBA	BARRA MANSA	1.16712328767123	1.03561643835616	752	410690205	330040705
CURITIBA	BLUMENAU	85.5452054794521	79.7178082191781	232.492299530843	410690205	420240405
CURITIBA	CAMPINAS	86.5369863013699	81.7835616438356	631.20180021811	410690205	350950205
CURITIBA	CAMPO GRANDE	64.2575342465753	76.4301369863014	1059.53663998754	410690205	500270405
CURITIBA	CHAPECO	36.6027397260274	30.3452054794521	480.289409068587	410690205	420420205
CURITIBA	CRICIUMA	20.3315068493151	17.1342465753425	498.528409506399	410690205	420460805
CURITIBA	CUIABA	27.8684931506849	35.6602739726027	1758.28562187338	410690205	510340305
CURITIBA	FLORIANOPOLIS	186.219178082192	192.183561643836	317	410690205	420540705
CURITIBA	GOIANIA	17.8301369863014	17.2164383561644	1238.63281738587	410690205	520870705
CURITIBA	ITABUNA	1.26027397260274	1.61917808219178	2108.77259752617	410690205	291480205
CURITIBA	ITAJAI	82.6575342465753	86.6246575342466	230.100003236874	410690205	420820305
CURITIBA	JOINVILLE	408.079452054795	390.128767123288	132.051598443088	410690205	420910205
CURITIBA	LAGES	36.7506849315068	34.9945205479452	363.700003818689	410690205	420930005
CURITIBA	MACEIO	2.24109589041096	2.43561643835616	3016.26889279438	410690205	270430205
CURITIBA	PASSO FUNDO	13.1698630136986	10.6465753424658	558.014494420798	410690205	431410005
CURITIBA	PORTO VELHO	0.86027397260274	0.375342465753425	3253.91796008869	410690205	110020505
CURITIBA	PRESIDENTE PRUDENTE	44.8246575342466	49.9068493150685	611.700002892096	410690205	354140605
CURITIBA	RESENDE	1.59178082191781	1.53424657534247	716.700262927257	410690205	330420105
CURITIBA	RONDONOPOLIS	1.31232876712329	1.25205479452055	1541.86645299145	410690205	510760205
CURITIBA	SAO JOSE DO RIO PRETO	17.3972602739726	13.3753424657534	705.372507122507	410690205	354980505
CURITIBA	SAO JOSE DOS CAMPOS	9.79178082191781	9.22191780821918	533.7	410690205	354990405
CURITIBA	TEIXEIRA DE FREITAS	1.25205479452055	1.28219178082192	1747.37837837838	410690205	293135005
CURITIBA	TEOFILO OTONI	0.0904109589041096	0.0219178082191781	1496.39024390244	410690205	316860605
CURITIBA	UBERABA	0.980821917808219	0.832876712328767	921.226586102719	410690205	317010705
CURITIBA	UBERLANDIA	0.810958904109589	0.819178082191781	1032.37647058824	410690205	317020605
CURITIBA	VOLTA REDONDA	3.75890410958904	3.71506849315068	761.131964809384	410690205	330630505
FORTALEZA	ARACAJU	7.43287671232877	0.632876712328767	1315	230440005	280030805
FORTALEZA	CAMPINA GRANDE	20.9287671232877	19.6356164383562	712.5	230440005	250400905
FORTALEZA	GARANHUNS	1.85753424657534	0.0301369863013699	817.400580551524	230440005	260600205
FORTALEZA	GOIANIA	0.90958904109589	0.871232876712329	2609.7	230440005	520870705
FORTALEZA	GOVERNADOR VALADARES	1.36438356164384	1.35890410958904	2157.20020120724	230440005	312770105
FORTALEZA	ITAJAI	1.08219178082192	1.00821917808219	3736.3997378768	230440005	420820305
FORTALEZA	JOAO PESSOA	23.8438356164384	21.8191780821918	692.40001199976	230440005	250750705
FORTALEZA	JOINVILLE	0.646575342465753	0.528767123287671	3638.20046620047	230440005	420910205
FORTALEZA	MACEIO	9.53972602739726	5.04931506849315	1042.69990610329	230440005	270430205
FORTALEZA	MOSSORO	47.1643835616438	41.7232876712329	252.400012328936	230440005	240800305
FORTALEZA	NATAL	140.032876712329	123.493150684932	537.899996881075	230440005	240810205
FORTALEZA	NITEROI	2.94520547945205	1.74520547945205	2813.69976635514	230440005	330330205
FORTALEZA	PALMAS	2.23287671232877	2.38082191780822	2019.79988123515	230440005	172100005
FORTALEZA	PARNAIBA	68.3150684931507	68.0027397260274	493.110137470858	230440005	220770205
FORTALEZA	PETROLINA	8.30684931506849	2.16986301369863	848.187238493724	230440005	261110105
FORTALEZA	SAO JOSE DOS CAMPOS	1.21917808219178	1.88219178082192	2977.80035335689	230440005	354990405
FORTALEZA	SAO LUIS	44.4684931506849	44.9452054794521	1024.58916533889	230440005	211130005
FORTALEZA	TEOFILO OTONI	0.684931506849315	0.627397260273973	2017.6993736952	230440005	316860605
FORTALEZA	TERESINA	90.8301369863014	114.276712328767	599.400005343022	230440005	221100105
FORTALEZA	VITORIA	4.63287671232877	4.55342465753425	2318.90008947211	230440005	320530905
FORTALEZA	VITORIA DA CONQUISTA	4.4986301369863	4.56712328767123	1631.51223934723	230440005	293330705
FORTALEZA	VOLTA REDONDA	0.473972602739726	0.624657534246575	2757.70074812968	230440005	330630505
PORTO ALEGRE	BLUMENAU	28.1342465753425	25.613698630137	592.354470384341	431490205	420240405
PORTO ALEGRE	CAMPINAS	12.1753424657534	10.1232876712329	1284.69996314043	431490205	350950205
PORTO ALEGRE	CAMPO GRANDE	0.520547945205479	0.578082191780822	1826.80049875312	431490205	500270405
PORTO ALEGRE	CASCAVEL	24.3013698630137	28.9123287671233	864.881738145498	431490205	410480805
PORTO ALEGRE	CHAPECO	35.1917808219178	37.413698630137	473.900003773443	431490205	420420205
PORTO ALEGRE	CRICIUMA	116.841095890411	120.580821917808	296.599995384207	431490205	420460805
PORTO ALEGRE	CUIABA	0.479452054794521	0.43013698630137	2525.40060240964	431490205	510340305
PORTO ALEGRE	FLORIANOPOLIS	364.257534246575	298.495890410959	467.900002066927	431490205	420540705
PORTO ALEGRE	FOZ DO IGUACU	15.7808219178082	15.9890410958904	948.777423249396	431490205	410830405
PORTO ALEGRE	GOIANIA	3.5041095890411	4.35616438356164	2018.52073893343	431490205	520870705
PORTO ALEGRE	ITAJAI	30.841095890411	26.8767123287671	557.599990506479	431490205	420820305
PORTO ALEGRE	JOINVILLE	30.2301369863014	29.2438356164384	643.200018426387	431490205	420910205
PORTO ALEGRE	LAGES	17.7945205479452	19.3561643835616	355.9	431490205	420930005
PORTO ALEGRE	LONDRINA	9.15616438356164	8.64931506849315	1149.23295891676	431490205	411370005
PORTO ALEGRE	MARINGA	5.41369863013699	4.87123287671233	1277.70005327651	431490205	411520005
PORTO ALEGRE	PASSO FUNDO	0.86027397260274	0.520547945205479	289.5	431490205	431410005
PORTO ALEGRE	PONTA GROSSA	1.38082191780822	1.47123287671233	898.168107588857	431490205	411990505
PORTO ALEGRE	PORTO VELHO	0.219178082191781	0.128767123287671	3995.10236220472	431490205	110020505
PORTO ALEGRE	PRESIDENTE PRUDENTE	0.994520547945206	1.97260273972603	1362.79963065559	431490205	354140605
PORTO ALEGRE	RESENDE	0.131506849315068	0.0301369863013699	1482.59322033898	431490205	330420105
PORTO ALEGRE	RONDONOPOLIS	0.30958904109589	0.271232876712329	2313.19811320755	431490205	510760205
PORTO ALEGRE	SAO JOSE DO RIO PRETO	3.17534246575342	3.85479452054795	1482.39984411535	431490205	354980505
PORTO ALEGRE	SAO JOSE DOS CAMPOS	3.01917808219178	2.77808219178082	1299.99669187146	431490205	354990405
PORTO ALEGRE	TEOFILO OTONI	0.0767123287671233	0.0136986301369863	2262.30303030303	431490205	316860605
RECIFE	ANAPOLIS	0.597260273972603	0.734246575342466	2399.63991769547	261160605	520110805
RECIFE	ARACAJU	59.7780821917808	58.8739726027397	495.200009236169	261160605	280030805
RECIFE	BARRETOS	0.150684931506849	0.145205479452055	2713.89814814815	261160605	350550005
RECIFE	CAMPINA GRANDE	216.701369863014	215.295890410959	244.105803562935	261160605	250400905
RECIFE	CRATO	37.8657534246575	28.9616438356164	668.59999180059	261160605	230420205
RECIFE	FOZ DO IGUACU	0.931506849315068	0.868493150684931	3860.65601217656	261160605	410830405
RECIFE	GARANHUNS	8.36712328767123	8.26849315068493	223.099967061924	261160605	260600205
RECIFE	GOIANIA	4.70684931506849	4.96438356164384	2443.36005665722	261160605	520870705
RECIFE	GOVERNADOR VALADARES	0.452054794520548	0.572602739726027	1757.43048128342	261160605	312770105
RECIFE	JOAO PESSOA	295.413698630137	220.153424657534	128.599998937199	261160605	250750705
RECIFE	JUAZEIRO	29.9561643835616	29.3561643835616	758.899995380849	261160605	291840705
RECIFE	JUAZEIRO DO NORTE	12.7561643835616	15.1424657534247	661.699990179711	261160605	230730405
RECIFE	MACEIO	246.824657534247	242.304109589041	265.753355140815	261160605	270430205
RECIFE	MOSSORO	10.0575342465753	8.8027397260274	560	261160605	240800305
RECIFE	NATAL	312.082191780822	313.495890410959	297.5	261160605	240810205
RECIFE	PALMAS	1.36164383561644	0.421917808219178	2138.29953917051	261160605	172100005
RECIFE	PATOS DE MINAS	0.126027397260274	0.145205479452055	2116.59595959596	261160605	314800405
RECIFE	SAO JOSE DO RIO PRETO	3.06849315068493	2.78630136986301	2663.48151614413	261160605	354980505
RECIFE	SAO LUIS	16.0356164383562	15.841095890411	1543.6	261160605	211130005
RECIFE	TEOFILO OTONI	0.202739726027397	0.320547945205479	1611.80104712042	261160605	316860605
RECIFE	TERESINA	43.6082191780822	37.4219178082192	1117.69999323776	261160605	221100105
RECIFE	UBERABA	0.328767123287671	0.663013698630137	2530.19889502762	261160605	317010705
RECIFE	UBERLANDIA	1.48493150684931	2.20821917808219	2316.39985163205	261160605	317020605
RECIFE	VITORIA	0.758904109589041	1.97260273972603	1874.10030090271	261160605	320530905
RECIFE	VITORIA DA CONQUISTA	3.20547945205479	3.65753424657534	1218.04870259481	261160605	293330705
SALVADOR	ARACAJU	291.832876712329	281.734246575342	315.933934235164	292740805	280030805
SALVADOR	CAMPINA GRANDE	13.4109589041096	11.5835616438356	854.439986846432	292740805	250400905
SALVADOR	CAMPINAS	11.627397260274	13.9945205479452	2042.3000427716	292740805	350950205
SALVADOR	CARUARU	15.1232876712329	15.8191780821918	727.818664777758	292740805	260410605
SALVADOR	CASCAVEL	0.405479452054795	0.208219178082192	2893.5	292740805	410480805
SALVADOR	FOZ DO IGUACU	8.09041095890411	8.84383561643836	2997.19996764278	292740805	410830405
SALVADOR	FRANCA	0.219178082191781	0.257534246575342	1802.5	292740805	351620005
SALVADOR	GARANHUNS	0.821917808219178	0.846575342465753	677.699507389163	292740805	260600205
SALVADOR	GOIANIA	26.2739726027397	24.1808219178082	1702	292740805	520870705
SALVADOR	GOVERNADOR VALADARES	1.47671232876712	1.95068493150685	1038	292740805	312770105
SALVADOR	JOAO PESSOA	25.241095890411	22.6027397260274	912	292740805	250750705
SALVADOR	JUAZEIRO DO NORTE	0.610958904109589	1.50958904109589	998.700258397933	292740805	230730405
SALVADOR	JUIZ DE FORA	1.61643835616438	1.59178082191781	1502.50042698548	292740805	313670205
SALVADOR	LONDRINA	0.8	0.764383561643836	2495.60070052539	292740805	411370005
SALVADOR	MACEIO	22.2082191780822	20.4054794520548	611.806609232352	292740805	270430205
SALVADOR	MARINGA	0.553424657534247	0.501369863013699	2600	292740805	411520005
SALVADOR	NATAL	8.82191780821918	7.23287671232877	1134.75119453925	292740805	240810205
SALVADOR	PALMAS	6.31232876712329	6.16164383561644	1452.79991214584	292740805	172100005
SALVADOR	PETROLINA	11.4602739726027	11.4904109589041	511.700011937448	292740805	261110105
SALVADOR	TEOFILO OTONI	1.08219178082192	1.47671232876712	898.5	292740805	316860605
SALVADOR	TERESINA	10.7917808219178	9.42465753424658	1126.50006775986	292740805	221100105
SALVADOR	UBERABA	0.558904109589041	0.520547945205479	1830.40101522843	292740805	317010705
SALVADOR	VITORIA	26.041095890411	23.0328767123288	1170.0999888343	292740805	320530905
BRASILIA	SAO PAULO	105.565753424658	105.565753424658	1012.69491195515	530010805	355030800
RIO DE JANEIRO	BRASILIA	124.238356164384	124.238356164384	1157.79999779478	330455705	530010805
SAO PAULO	RIO DE JANEIRO	1122.57260273973	1122.57260273973	436.488464607958	355030800	330455705
BRASILIA	BELEM	16.1945205479452	16.7479452054795	2105.82884231537	530010805	150140205
BRASILIA	BELO HORIZONTE	145.413698630137	152.860273972603	747.615284284008	530010805	310620005
BRASILIA	CURITIBA	15.6493150684932	9.39178082191781	1447.64059080963	530010805	410690205
BRASILIA	FORTALEZA	4.65205479452055	3.19452054794521	2449.55761173184	530010805	230440005
BRASILIA	PORTO ALEGRE	10.1232876712329	10.9917808219178	2214.45724665888	530010805	431490205
BRASILIA	RECIFE	11.2739726027397	11.6767123287671	2246.75540169512	530010805	261160605
BRASILIA	SALVADOR	41.8328767123288	32.8575342465753	1486.37858557699	530010805	292740805
RIO DE JANEIRO	BELEM	18.9616438356164	16.4246575342466	3232.80001548467	330455705	150140205
RIO DE JANEIRO	BELO HORIZONTE	549.915068493151	558.369863013699	438.700000494408	330455705	310620005
RIO DE JANEIRO	CURITIBA	120.07397260274	101.679452054795	874.9	330455705	410690205
RIO DE JANEIRO	FORTALEZA	21.8684931506849	21.1260273972603	2787.51271267444	330455705	230440005
RIO DE JANEIRO	PORTO ALEGRE	22.813698630137	23.5041095890411	1640.93540754762	330455705	431490205
RIO DE JANEIRO	RECIFE	31.2602739726027	32.641095890411	2307.51200480192	330455705	261160605
RIO DE JANEIRO	SALVADOR	78.9753424657534	75.8191780821918	1670.38888495575	330455705	292740805
SAO PAULO	BELEM	26.1479452054795	26.9123287671233	2967.29999483658	355030800	150140205
SAO PAULO	BELO HORIZONTE	691.605479452055	658.293150684932	590.399924499658	355030800	310620005
SAO PAULO	CURITIBA	832.575342465753	818.528767123288	438.877504965544	355030800	410690205
SAO PAULO	FORTALEZA	39.0657534246575	51.186301369863	3070.52134053791	355030800	230440005
SAO PAULO	PORTO ALEGRE	89.7123287671233	89.7123287671233	1198.32945487861	355030800	431490205
SAO PAULO	RECIFE	79.2164383561644	99.0684931506849	2635.23713003657	355030800	261160605
SAO PAULO	SALVADOR	64.6904109589041	56.6383561643836	1949.30396296714	355030800	292740805
BRASILIA	ANAPOLIS	155.849315068493	171.046575342466	160.299999161896	530010805	520110805
BRASILIA	ARACAJU	5.01917808219178	5.95068493150685	1705.5	530010805	280030805
BRASILIA	ARACATUBA	3.33150684931507	1.64109589041096	918.757575757576	530010805	350280405
BRASILIA	ARAGUARI	18.9698630136986	13.1397260273973	396.949317406143	530010805	310350405
BRASILIA	BARBACENA	4.1972602739726	4.47123287671233	895.59987357775	530010805	310560805
BRASILIA	CAMPINA GRANDE	5.37260273972603	5.68493150684932	2534.63354806739	530010805	250400905
BRASILIA	CAMPINAS	4.04931506849315	3.85479452054795	935.8	530010805	350950205
BRASILIA	CAMPO GRANDE	16.6630136986301	10.9287671232877	1454.32469466786	530010805	500270405
BRASILIA	CARUARU	4.3972602739726	4.33698630136986	2427.39993726474	530010805	260410605
BRASILIA	CASCAVEL	4.65479452054795	4.8	1587.99710228919	530010805	410480805
BRASILIA	CHAPECO	0.432876712328767	0.49041095890411	1866.50148367953	530010805	420420205
BRASILIA	CUIABA	35.8356164383562	34.1013698630137	1152.80745876915	530010805	510340305
BRASILIA	FLORIANOPOLIS	12.2383561643836	6.65753424657534	1760.35653182543	530010805	420540705
BRASILIA	FOZ DO IGUACU	9.67123287671233	10.0438356164384	1703.63715953307	530010805	410830405
BRASILIA	FRANCA	8.74794520547945	0.624657534246575	684.700087693657	530010805	351620005
BRASILIA	GOIANIA	546.745205479452	459.375342465753	208.380324261915	530010805	520870705
BRASILIA	GOVERNADOR VALADARES	1.27945205479452	1.11232876712329	1108.35853379152	530010805	312770105
BRASILIA	JOAO PESSOA	1.58082191780822	1.73424657534247	2617.7	530010805	250750705
BRASILIA	JUAZEIRO DO NORTE	0.00547945205479452	0.210958904109589	1993.30379746835	530010805	230730405
BRASILIA	JUIZ DE FORA	23.0657534246575	23.3452054794521	984.9	530010805	313670205
BRASILIA	LONDRINA	12.7095890410959	12.2246575342466	1176.11811888803	530010805	411370005
BRASILIA	MACEIO	4.77808219178082	5.99452054794521	1973.06332655137	530010805	270430205
BRASILIA	MARINGA	9.81369863013699	9.71506849315069	1293.63468013468	530010805	411520005
BRASILIA	MOSSORO	1.69315068493151	1.88767123287671	2514.70007651109	530010805	240800305
BRASILIA	NATAL	7.46027397260274	8.26575342465753	2721.6275261324	530010805	240810205
BRASILIA	PALMAS	5.15616438356164	4.91506849315068	961.199945593036	530010805	172100005
BRASILIA	PARNAIBA	7.17808219178082	8.54246575342466	2070.7000697107	530010805	220770205
BRASILIA	PASSO FUNDO	0.254794520547945	0.350684931506849	1807.39819004525	530010805	431410005
BRASILIA	PATOS DE MINAS	80.8794520547945	84.2301369863014	451.047689371941	530010805	314800405
BRASILIA	PETROLINA	3.73698630136986	3.31506849315068	1806.891996892	530010805	261110105
BRASILIA	PORTO VELHO	5.45205479452055	4.88219178082192	2624.3316542948	530010805	110020505
BRASILIA	POUSO ALEGRE	3.72328767123288	1.58630136986301	1021.70020639835	530010805	315250105
BRASILIA	PRESIDENTE PRUDENTE	6.33972602739726	5.98356164383562	1043.79991107159	530010805	354140605
BRASILIA	RONDONOPOLIS	8.07123287671233	8.71232876712329	938.699967352269	530010805	510760205
BRASILIA	SAO JOSE DO RIO PRETO	24.2082191780822	23.7013698630137	770.06925144393	530010805	354980505
BRASILIA	SAO LUIS	6.50684931506849	7.44109589041096	2213.50009821253	530010805	211130005
BRASILIA	TEIXEIRA DE FREITAS	4.47123287671233	4.06575342465753	1463.69993581515	530010805	293135005
BRASILIA	TEOFILO OTONI	1.09315068493151	0.884931506849315	1190.5	530010805	316860605
BRASILIA	TERESINA	26.5424657534247	27.3945205479452	1841.68481739219	530010805	221100105
BRASILIA	UBERABA	34.5205479452055	34.4821917808219	533.178710394664	530010805	317010705
BRASILIA	UBERLANDIA	49.6931506849315	52.6246575342466	426.312269051572	530010805	317020605
BRASILIA	VITORIA	27.641095890411	25.5890410958904	1261	530010805	320530905
BRASILIA	VITORIA DA CONQUISTA	0.712328767123288	0.452054794520548	1045.10117647059	530010805	293330705
RIO DE JANEIRO	ANAPOLIS	13.186301369863	14.4602739726027	1373.24100683778	330455705	520110805
RIO DE JANEIRO	ARACAJU	22.6	19.7808219178082	1879.23841230849	330455705	280030805
RIO DE JANEIRO	ARACATUBA	14.8356164383562	15.2465753424658	990.1	330455705	350280405
RIO DE JANEIRO	ARAGUARI	0.953424657534247	2.08767123287671	1041	330455705	310350405
RIO DE JANEIRO	BARBACENA	81.0684931506849	75.8821917808219	272.400003491193	330455705	310560805
RIO DE JANEIRO	BARRETOS	3.1041095890411	3.12054794520548	819.599911971831	330455705	350550005
RIO DE JANEIRO	CACHOEIRO DO ITAPEMIRIM	142.435616438356	149.087671232877	397.399695505893	330455705	320120905
RIO DE JANEIRO	CAMPINA GRANDE	58.3753424657534	61.5917808219178	2463.4274915502	330455705	250400905
RIO DE JANEIRO	CAMPINAS	157.547945205479	155.553424657534	499.767434941636	330455705	350950205
RIO DE JANEIRO	CAMPO GRANDE	42.4767123287671	42.041095890411	1479.7458588609	330455705	500270405
RIO DE JANEIRO	CARUARU	6.56164383561644	3.2027397260274	2241.90011223345	330455705	260410605
RIO DE JANEIRO	CASCAVEL	6.01643835616438	9.01369863013699	1344.37313160773	330455705	410480805
RIO DE JANEIRO	COLATINA	12.0794520547945	11.6958904109589	638.79995390643	330455705	320150605
RIO DE JANEIRO	CRATO	5.8986301369863	7.56986301369863	2248.10008136696	330455705	230420205
RIO DE JANEIRO	CUIABA	1.49315068493151	1.13424657534247	2098.20020855057	330455705	510340305
RIO DE JANEIRO	FLORIANOPOLIS	24.8109589041096	23.2383561643836	1187.10001140381	330455705	420540705
RIO DE JANEIRO	FOZ DO IGUACU	29.0383561643836	37.1671232876712	1486.86215601076	330455705	410830405
RIO DE JANEIRO	FRANCA	5.15890410958904	5.95342465753425	799.699950690335	330455705	351620005
RIO DE JANEIRO	GARANHUNS	8.14794520547945	6.33424657534247	2211.48600075672	330455705	260600205
RIO DE JANEIRO	GOIANIA	33.958904109589	25.358904109589	1323.29998614383	330455705	520870705
RIO DE JANEIRO	GOVERNADOR VALADARES	57.2	48.1397260273973	596.100002600848	330455705	312770105
RIO DE JANEIRO	ITABUNA	12.9150684931507	10.9424657534247	1246.02997243914	330455705	291480205
RIO DE JANEIRO	ITAJAI	11.2520547945205	11.3150684931507	1100.38521306301	330455705	420820305
RIO DE JANEIRO	JOAO PESSOA	22.9397260273973	33.4602739726027	2417.69999028466	330455705	250750705
RIO DE JANEIRO	JOINVILLE	12.2575342465753	10.9808219178082	1002.07191700071	330455705	420910205
RIO DE JANEIRO	JUAZEIRO	0.010958904109589	0.0684931506849315	1904.20689655172	330455705	291840705
RIO DE JANEIRO	JUIZ DE FORA	596.709589041096	646.904109589041	192.21241014366	330455705	313670205
RIO DE JANEIRO	LONDRINA	27.4602739726027	28.4109589041096	953.600009807287	330455705	411370005
RIO DE JANEIRO	MACEIO	14.386301369863	12.8904109589041	2183.36289674568	330455705	270430205
RIO DE JANEIRO	MARINGA	21.7917808219178	20.5643835616438	1062.55252263907	330455705	411520005
RIO DE JANEIRO	MOSSORO	2.66849315068493	1.78356164383562	2849.10030769231	330455705	240800305
RIO DE JANEIRO	NATAL	54.0794520547945	50.6904109589041	2586.60001045998	330455705	240810205
RIO DE JANEIRO	PALMAS	4.86575342465753	4.37534246575343	2048.0643344204	330455705	172100005
RIO DE JANEIRO	PARNAIBA	7.96712328767123	8.29041095890411	2958.70003370408	330455705	220770205
RIO DE JANEIRO	PASSO FUNDO	3.56712328767123	3.51780821917808	1419.10015467904	330455705	431410005
RIO DE JANEIRO	PATOS DE MINAS	7.36712328767123	6.06027397260274	826.800040807998	330455705	314800405
RIO DE JANEIRO	PETROLINA	3.18630136986301	4.44931506849315	1924.84140653032	330455705	261110105
RIO DE JANEIRO	PONTA GROSSA	4.46575342465753	4.65753424657534	967.3	330455705	411990505
RIO DE JANEIRO	POUSO ALEGRE	15.1397260273973	12.5150684931507	395.900039627501	330455705	315250105
RIO DE JANEIRO	PRESIDENTE PRUDENTE	9.2	9.38356164383562	1015.13872917588	330455705	354140605
RIO DE JANEIRO	RESENDE	374.457534246575	366.38904109589	163	330455705	330420105
RIO DE JANEIRO	RONDONOPOLIS	0.69041095890411	0.295890410958904	1886	330455705	510760205
RIO DE JANEIRO	SAO JOSE DO RIO PRETO	33.5068493150685	33.3205479452055	836.40000819941	330455705	354980505
RIO DE JANEIRO	SAO JOSE DOS CAMPOS	84.9178082191781	90.227397260274	341.60000312852	330455705	354990405
RIO DE JANEIRO	SAO LUIS	22.5780821917808	18.1150684931507	3050	330455705	211130005
RIO DE JANEIRO	TEIXEIRA DE FREITAS	25.7452054794521	21.3205479452055	881.688049362594	330455705	293135005
RIO DE JANEIRO	TEOFILO OTONI	22.5616438356164	18.9890410958904	725.899973625214	330455705	316860605
RIO DE JANEIRO	TERESINA	15.3506849315068	14.4767123287671	2624.1000275558	330455705	221100105
RIO DE JANEIRO	UBERABA	13.7808219178082	12.9780821917808	894.814477321593	330455705	317010705
RIO DE JANEIRO	UBERLANDIA	25.7506849315069	26.0520547945205	1006.78178548762	330455705	317020605
RIO DE JANEIRO	VARGINHA	23.9123287671233	19.5616438356164	395.728510209226	330455705	317070105
RIO DE JANEIRO	VITORIA	316.734246575342	316.778082191781	511.821075802657	330455705	320530905
RIO DE JANEIRO	VITORIA DA CONQUISTA	9.97260273972603	6.52876712328767	1121.14178980574	330455705	293330705
SAO PAULO	ANAPOLIS	16.2191780821918	31.6383561643836	980.08008930616	355030800	520110805
SAO PAULO	ARACAJU	24.0383561643836	23.9972602739726	2160.58124679176	355030800	280030805
SAO PAULO	ARACATUBA	18.8301369863014	19.558904109589	542.5	355030800	350280405
SAO PAULO	ARAGUARI	40.7972602739726	32.2547945205479	633.930880588059	355030800	310350405
SAO PAULO	BARBACENA	29.7452054794521	35.5452054794521	550	355030800	310560805
SAO PAULO	BARRA MANSA	57.9178082191781	61.2054794520548	314.785924563017	355030800	330040705
SAO PAULO	BLUMENAU	95.4684931506849	77.8602739726027	653.135003556469	355030800	420240405
SAO PAULO	BRAGANCA PAULISTA	24.3780821917808	9.66849315068493	88.1999678120222	355030800	350760505
SAO PAULO	CABO FRIO	26.1671232876712	25.4657534246575	578.800010612332	355030800	330070405
SAO PAULO	CACHOEIRO DO ITAPEMIRIM	13.7068493150685	14.1452054794521	815.004328152666	355030800	320120905
SAO PAULO	CAMPINA GRANDE	43.5041095890411	60.9616438356164	2797.33464463677	355030800	250400905
SAO PAULO	CAMPINAS	442.709589041096	237.819178082192	121.200001610351	355030800	350950205
SAO PAULO	CAMPO GRANDE	169.512328767123	170.786301369863	1044.51746652819	355030800	500270405
SAO PAULO	CARUARU	28.9479452054795	60.4246575342466	2574.93761687257	355030800	260410605
SAO PAULO	CASCAVEL	30.5342465753425	26.7534246575342	913.545145863223	355030800	410480805
SAO PAULO	CHAPECO	21.4493150684931	17.7534246575342	942.128171081138	355030800	420420205
SAO PAULO	COLATINA	9.52328767123288	5.98082191780822	1065.20003534193	355030800	320150605
SAO PAULO	CRATO	6.13424657534247	5.16986301369863	2564.89990305381	355030800	230420205
SAO PAULO	CRICIUMA	32.8109589041096	23.5287671232877	925.265026259483	355030800	420460805
SAO PAULO	CUIABA	86.5178082191781	86.972602739726	1686.7516897227	355030800	510340305
SAO PAULO	FLORIANOPOLIS	79.7397260273973	99.5095890410959	744.52191789197	355030800	420540705
SAO PAULO	FOZ DO IGUACU	29.4493150684931	27.1561643835616	1053.29379023281	355030800	410830405
SAO PAULO	GARANHUNS	58.3287671232877	49.8630136986301	2587.51749810078	355030800	260600205
SAO PAULO	GOIANIA	165.547945205479	168.471232876712	941.696605067382	355030800	520870705
SAO PAULO	GOVERNADOR VALADARES	58.9013698630137	58.5479452054795	921.100002332688	355030800	312770105
SAO PAULO	ITABUNA	41.1205479452055	40.7068493150685	1670.85830515284	355030800	291480205
SAO PAULO	ITAJAI	25.9068493150685	28.0849315068493	656.123763129852	355030800	420820305
SAO PAULO	JOAO PESSOA	12.6246575342466	27.2191780821918	2746.39998624768	355030800	250750705
SAO PAULO	JOINVILLE	121.158904109589	127.821917808219	557.447302977618	355030800	420910205
SAO PAULO	JUAZEIRO	10.8054794520548	10.8575342465753	2240.05425572278	355030800	291840705
SAO PAULO	JUAZEIRO DO NORTE	47.4684931506849	47.0602739726027	2647.50001449149	355030800	230730405
SAO PAULO	JUIZ DE FORA	160.427397260274	153.071232876712	514.470081361916	355030800	313670205
SAO PAULO	LAGES	20.7150684931507	11.0219178082192	788.599965469613	355030800	420930005
SAO PAULO	LONDRINA	189.052054794521	186.213698630137	526.820065414829	355030800	411370005
SAO PAULO	MACEIO	43.558904109589	43.9643835616438	2426.80573467727	355030800	270430205
SAO PAULO	MARINGA	187.07397260274	191.071232876712	634.123906885084	355030800	411520005
SAO PAULO	MOGI-GUACU	113.783561643836	126.739726027397	171.519893838776	355030800	353070605
SAO PAULO	MOSSORO	17.1452054794521	16.4465753424658	2949.39580784602	355030800	240800305
SAO PAULO	NATAL	57.5068493150685	46.7534246575342	2907.75277887268	355030800	240810205
SAO PAULO	NITEROI	577.369863013699	521.243835616438	444.799999501239	355030800	330330205
SAO PAULO	PALMAS	11.5068493150685	6.84109589041096	1783.29998506794	355030800	172100005
SAO PAULO	PARNAIBA	25.0547945205479	11.5534246575342	3385.09998503218	355030800	220770205
SAO PAULO	PASSO FUNDO	33.7534246575342	29.0739726027397	973.900008721437	355030800	431410005
SAO PAULO	PATOS DE MINAS	17.4328767123288	17.2821917808219	811.737905453398	355030800	314800405
SAO PAULO	PETROLINA	14.7561643835616	12.1041095890411	2266.3029375765	355030800	261110105
SAO PAULO	PONTA GROSSA	110.8	108.186301369863	539.675015638684	355030800	411990505
SAO PAULO	PORTO VELHO	7.2027397260274	6.83561643835616	3192.70745511319	355030800	110020505
SAO PAULO	POUSO ALEGRE	277.479452054795	253.134246575342	208.299998967337	355030800	315250105
SAO PAULO	RESENDE	86.4712328767123	85.1424657534247	279.30383626814	355030800	330420105
SAO PAULO	RIO BRANCO	1.48493150684931	0.956164383561644	3594.19977553311	355030800	120040105
SAO PAULO	RONDONOPOLIS	25.9945205479452	25.8767123287671	1478.58337294671	355030800	510760205
SAO PAULO	SAO JOSE DOS CAMPOS	7.75616438356164	4.13972602739726	91.9000460617227	355030800	354990405
SAO PAULO	SAO LUIS	15.4684931506849	9.85753424657534	3097.5	355030800	211130005
SAO PAULO	TEIXEIRA DE FREITAS	36.3753424657534	36.2301369863014	1307.86185426965	355030800	293135005
SAO PAULO	TEOFILO OTONI	39.3945205479452	62.786301369863	1054.44978013728	355030800	316860605
SAO PAULO	TERESINA	33.7643835616438	34.8602739726027	2995.60292238901	355030800	221100105
SAO PAULO	UBERABA	78.3753424657534	75.2821917808219	498.89999108496	355030800	317010705
SAO PAULO	UBERLANDIA	111.394520547945	107.380821917808	609.399997495398	355030800	317020605
SAO PAULO	VARGINHA	66.8328767123288	59.7150684931507	316.1	355030800	317070105
SAO PAULO	VITORIA	105.660273972603	96.4767123287671	945.789699105449	355030800	320530905
SAO PAULO	VITORIA DA CONQUISTA	145.164383561644	138.093150684932	1440.47587267504	355030800	293330705
SAO PAULO	VOLTA REDONDA	116.994520547945	113.435616438356	322.185228340091	355030800	330630505
PORTO ALEGRE	FORTALEZA	1.4	1.28493150684932	4277	431490205	230440005
CURITIBA	PORTO ALEGRE	90.6054794520548	88.8328767123288	745.161981830674	410690205	431490205
CURITIBA	FORTALEZA	1.18904109589041	1.11780821917808	3511.09976247031	410690205	230440005
BELO HORIZONTE	CURITIBA	66.3123287671233	63.358904109589	1031.8	310620005	410690205
BELO HORIZONTE	SALVADOR	19.4465753424658	21.6958904109589	1360.50582672971	310620005	292740805
BELO HORIZONTE	RECIFE	6.86301369863014	5.62465753424657	2078.33852566915	310620005	261160605
BELO HORIZONTE	FORTALEZA	4.12328767123288	3.72602739726027	2476.2	310620005	230440005
BELO HORIZONTE	BELEM	6.1041095890411	7.16438356164384	2813.81127400372	310620005	150140205
SALVADOR	BELEM	7.23013698630137	6.50958904109589	2038.4	292740805	150140205
RECIFE	CURITIBA	5.37260273972603	6.16438356164384	3196.83946805984	261160605	410690205
RECIFE	SALVADOR	50.4191780821918	52.5972602739726	832.571899683519	261160605	292740805
FORTALEZA	SALVADOR	19.9041095890411	22.7890410958904	1336.33555797985	230440005	292740805
FORTALEZA	RECIFE	40.0958904109589	40.158904109589	806.39999317243	230440005	261160605
FORTALEZA	BELEM	46.5753424657534	49.2328767123288	1513.7	230440005	150140205
BELEM	RECIFE	5.85479452054795	5.56164383561644	2029.59995200384	150140205	261160605
